# Supplementary material for: Measuring particle concentration of multimodal synthetic reference materials and extracellular vesicles with orthogonal techniques: Who is up to the challenge?
Source: J Extracell Vesicles. 2021 Jan 12;10(3):e12052. doi: 10.1002/jev2.12052 (PMC7804049; doi:10.1002/jev2.12052)
Supplement: Supplementary file 1 — Supplementary information [file JEV2-10-e12052-s001.xlsx]

## Sheet: PSD from EASI Graph
radius (nm)	ND	ND normalized	Histogram setup				Radius (nm)	Particles	Particles/nm	Particles/mL/nm
45.0196	-1.03691e-18	-3.03941e-13	total particles from ASTRA		423000000		22	0	0	0
45.0915	-1.03691e-18	-3.03941e-13	Injection volume (mL)		0.05		27	0	0	0
45.1635	-1.03691e-18	-3.03941e-13					32	0	0	0
45.2356	3.2695e-08	0.0095836	PSD specification				37	0	0	0
45.3078	0.000133033	38.9949	starting radius		22		42	0	0	0
45.3802	0.0112641	3301.74	deltaR		5		47	5.39522e+07	1.07904e+07	2.15809e+08
45.4527	0.081316	23835.4	ending radius		160		52	5.04649e+08	1.0093e+08	2.0186e+09
45.5252	0.122363	35867.1					57	1.53666e+08	3.07331e+07	6.14663e+08
45.5979	0.124437	36475.2					62	1.43805e+07	2.8761e+06	5.75221e+07
45.6707	0.124444	36477.3	Rmin	Rmax	particles in peak	particles/mL in peak	67	5.63319e+06	1.12664e+06	2.25328e+07
45.7437	0.124444	36477.3	40	70	7.32281e+08	1.46456e+10	72	2.37792e+06	475584	9.51167e+06
45.8167	0.124444	36477.3	80	120	1.37744e+09	2.75488e+10	77	1.11873e+06	223747	4.47493e+06
45.8899	0.124444	36477.3	0	0	0	0	82	476687	95337.5	1.90675e+06
45.9632	0.124444	36477.3	0	0	0	0	87	500497	100099	2.00199e+06
46.0366	0.124444	36477.3	0	0	0	0	92	9.74557e+06	1.94911e+06	3.89823e+07
46.1101	0.124444	36477.3					97	1.20163e+09	2.40325e+08	4.8065e+09
46.1837	0.124444	36477.3					102	1.24401e+08	2.48803e+07	4.97605e+08
46.2575	0.124444	36477.3					107	2.95734e+07	5.91467e+06	1.18293e+08
46.3313	0.124444	36477.3					112	9.89305e+06	1.97861e+06	3.95722e+07
46.4053	0.124444	36477.3					117	1.22302e+06	244603	4.89206e+06
46.4794	0.124444	36477.3					122	181317	36263.4	725267
46.5536	0.124444	36477.3					127	35145.3	7029.06	140581
46.628	0.124444	36477.3					132	1194.09	238.819	4776.37
46.7024	0.124444	36477.3					137	336.084	67.2168	1344.34
46.777	0.124444	36477.3					142	0.28894	0.0577879	1.15576
46.8517	0.124444	36477.3					147	0.28894	0.0577879	1.15576
46.9265	0.124444	36477.3					152	0.262669	0.0525339	1.05068
47.0015	0.124444	36477.3					157	0.262672	0.0525345	1.05069
47.0765	0.124444	36477.3					157	0.262672	0.0525345	1.05069
47.1517	0.124463	36482.9					157	0.262672	0.0525345	1.05069
47.227	0.13654	40022.8					157	0.262672	0.0525345	1.05069
47.3024	0.577821	169372					157	0.262672	0.0525345	1.05069							38.5
47.3779	2.11686	620498					157	0.262672	0.0525345	1.05069
47.4536	3.17247	929918					157	0.262672	0.0525345	1.05069
47.5294	1.55108	454654					157	0.262672	0.0525345	1.05069
47.6053	0.285018	83544.7					157	0.262672	0.0525345	1.05069
47.6813	0.192444	56409.5					157	0.262672	0.0525345	1.05069
47.7574	0.191951	56264.9					157	0.262672	0.0525345	1.05069
47.8337	0.191951	56264.9					157	0.262672	0.0525345	1.05069
47.9101	0.191951	56264.9					157	0.262672	0.0525345	1.05069
47.9866	0.191951	56264.9					157	0.262672	0.0525345	1.05069
48.0632	0.191951	56264.9					157	0.262672	0.0525345	1.05069
48.14	0.191951	56264.9					157	0.262672	0.0525345	1.05069
48.2168	0.191951	56264.9					157	0.262672	0.0525345	1.05069
48.2938	0.191951	56264.9					157	0.262672	0.0525345	1.05069
48.371	0.191951	56264.9					157	0.262672	0.0525345	1.05069
48.4482	0.192193	56335.9					157	0.262672	0.0525345	1.05069
48.5256	0.225846	66200.2					157	0.262672	0.0525345	1.05069
48.603	0.558516	163713					157	0.262672	0.0525345	1.05069
48.6807	0.858432	251625					157	0.262672	0.0525345	1.05069
48.7584	0.968976	284027					157	0.262672	0.0525345	1.05069
48.8363	1.86017	545255					157	0.262672	0.0525345	1.05069
48.9142	2.71023	794426					157	0.262672	0.0525345	1.05069
48.9924	2.39759	702785					157	0.262672	0.0525345	1.05069
49.0706	1.863	546085					157	0.262672	0.0525345	1.05069
49.1489	1.54243	452120					157	0.262672	0.0525345	1.05069
49.2274	1.44926	424810					157	0.262672	0.0525345	1.05069
49.306	1.60403	470174					157	0.262672	0.0525345	1.05069
49.3848	3.15808	925700					157	0.262672	0.0525345	1.05069
49.4636	4.7108	1.38083e+06					157	0.262672	0.0525345	1.05069
49.5426	1.8339	537555					157	0.262672	0.0525345	1.05069
49.6217	1.56357	458315					157	0.262672	0.0525345	1.05069
49.701	2.82277	827415					157	0.262672	0.0525345	1.05069
49.7803	4.44882	1.30404e+06					157	0.262672	0.0525345	1.05069
49.8598	4.97573	1.45849e+06					157	0.262672	0.0525345	1.05069
49.9395	7.11496	2.08554e+06					157	0.262672	0.0525345	1.05069
50.0192	4.77855	1.40069e+06					157	0.262672	0.0525345	1.05069
50.0991	1.85045	542408					157	0.262672	0.0525345	1.05069
50.1791	3.53132	1.03511e+06					157	0.262672	0.0525345	1.05069
50.2592	5.2365	1.53493e+06					157	0.262672	0.0525345	1.05069
50.3395	5.24527	1.5375e+06					157	0.262672	0.0525345	1.05069
50.4198	6.69125	1.96135e+06					157	0.262672	0.0525345	1.05069
50.5004	5.62077	1.64757e+06					157	0.262672	0.0525345	1.05069
50.581	2.66098	779990					157	0.262672	0.0525345	1.05069
50.6618	4.82412	1.41405e+06					157	0.262672	0.0525345	1.05069
50.7427	7.7233	2.26386e+06					157	0.262672	0.0525345	1.05069
50.8237	4.93239	1.44579e+06					157	0.262672	0.0525345	1.05069
50.9049	5.1556	1.51122e+06					157	0.262672	0.0525345	1.05069
50.9862	5.14892	1.50926e+06					157	0.262672	0.0525345	1.05069
51.0676	8.12335	2.38113e+06					157	0.262672	0.0525345	1.05069
51.1491	5.9659	1.74873e+06					157	0.262672	0.0525345	1.05069
51.2308	6.77899	1.98707e+06					157	0.262672	0.0525345	1.05069
51.3126	9.71976	2.84907e+06					157	0.262672	0.0525345	1.05069
51.3945	10.4402	3.06024e+06					157	0.262672	0.0525345	1.05069
51.4766	6.90792	2.02486e+06					157	0.262672	0.0525345	1.05069
51.5588	6.25024	1.83208e+06					157	0.262672	0.0525345	1.05069
51.6412	5.9005	1.72956e+06					157	0.262672	0.0525345	1.05069
51.7236	5.04847	1.47981e+06					157	0.262672	0.0525345	1.05069
51.8062	5.55013	1.62686e+06					157	0.262672	0.0525345	1.05069
51.8889	7.2656	2.1297e+06					157	0.262672	0.0525345	1.05069
51.9718	10.0406	2.94311e+06					157	0.262672	0.0525345	1.05069
52.0548	5.09378	1.4931e+06					157	0.262672	0.0525345	1.05069
52.1379	8.04138	2.3571e+06					157	0.262672	0.0525345	1.05069
52.2212	9.05965	2.65557e+06					157	0.262672	0.0525345	1.05069
52.3046	10.2593	3.00721e+06					157	0.262672	0.0525345	1.05069
52.3881	8.51512	2.49596e+06					157	0.262672	0.0525345	1.05069
52.4717	8.42885	2.47068e+06					157	0.262672	0.0525345	1.05069
52.5555	6.84643	2.00683e+06					157	0.262672	0.0525345	1.05069
52.6395	3.25001	952648					157	0.262672	0.0525345	1.05069
52.7235	5.06442	1.48449e+06					157	0.262672	0.0525345	1.05069
52.8077	5.00985	1.46849e+06					157	0.262672	0.0525345	1.05069
52.892	3.69907	1.08427e+06					157	0.262672	0.0525345	1.05069
52.9765	5.85993	1.71767e+06					157	0.262672	0.0525345	1.05069
53.0611	4.6879	1.37412e+06					157	0.262672	0.0525345	1.05069
53.1458	4.87032	1.42759e+06					157	0.262672	0.0525345	1.05069
53.2307	6.98955	2.04879e+06					157	0.262672	0.0525345	1.05069
53.3157	6.18351	1.81252e+06					157	0.262672	0.0525345	1.05069
53.4008	3.31413	971441					157	0.262672	0.0525345	1.05069
53.4861	4.99835	1.46512e+06					157	0.262672	0.0525345	1.05069
53.5715	4.65895	1.36564e+06					157	0.262672	0.0525345	1.05069
53.6571	5.09776	1.49426e+06					157	0.262672	0.0525345	1.05069
53.7427	5.18296	1.51924e+06					157	0.262672	0.0525345	1.05069
53.8286	5.58898	1.63825e+06					157	0.262672	0.0525345	1.05069
53.9145	4.7067	1.37964e+06					157	0.262672	0.0525345	1.05069
54.0006	4.77898	1.40082e+06					157	0.262672	0.0525345	1.05069
54.0869	7.69517	2.25562e+06					157	0.262672	0.0525345	1.05069
54.1732	5.50688	1.61418e+06					157	0.262672	0.0525345	1.05069
54.2597	4.79047	1.40419e+06					157	0.262672	0.0525345	1.05069
54.3464	6.31088	1.84985e+06					157	0.262672	0.0525345	1.05069
54.4332	5.68796	1.66726e+06					157	0.262672	0.0525345	1.05069
54.5201	2.85407	836589					157	0.262672	0.0525345	1.05069
54.6071	4.77727	1.40032e+06					157	0.262672	0.0525345	1.05069
54.6943	5.01595	1.47028e+06					157	0.262672	0.0525345	1.05069
54.7817	4.76013	1.39529e+06					157	0.262672	0.0525345	1.05069
54.8692	3.4919	1.02355e+06					157	0.262672	0.0525345	1.05069
54.9568	3.04858	893603					157	0.262672	0.0525345	1.05069
55.0445	1.16441	341313					157	0.262672	0.0525345	1.05069
55.1324	2.41912	709096					157	0.262672	0.0525345	1.05069
55.2205	4.80543	1.40857e+06					157	0.262672	0.0525345	1.05069
55.3087	3.99141	1.16997e+06					157	0.262672	0.0525345	1.05069
55.397	3.11668	913565					157	0.262672	0.0525345	1.05069
55.4854	4.11625	1.20656e+06					157	0.262672	0.0525345	1.05069
55.574	4.69232	1.37542e+06					157	0.262672	0.0525345	1.05069
55.6628	2.858	837741					157	0.262672	0.0525345	1.05069
55.7517	2.21991	650702					157	0.262672	0.0525345	1.05069
55.8407	1.87683	550139					157	0.262672	0.0525345	1.05069
55.9299	1.48397	434983					157	0.262672	0.0525345	1.05069
56.0192	2.14637	629147					157	0.262672	0.0525345	1.05069
56.1086	2.421	709647					157	0.262672	0.0525345	1.05069
56.1982	1.69594	497118					157	0.262672	0.0525345	1.05069
56.288	2.67791	784953					157	0.262672	0.0525345	1.05069
56.3779	2.18064	639192					157	0.262672	0.0525345	1.05069
56.4679	2.3741	695900					157	0.262672	0.0525345	1.05069
56.5581	1.43578	420857					157	0.262672	0.0525345	1.05069
56.6484	1.91705	561927					157	0.262672	0.0525345	1.05069
56.7388	3.1062	910493					157	0.262672	0.0525345	1.05069
56.8294	2.45002	718153					157	0.262672	0.0525345	1.05069
56.9202	1.80331	528587					157	0.262672	0.0525345	1.05069
57.0111	1.74263	510801					157	0.262672	0.0525345	1.05069
57.1021	1.38964	407332					157	0.262672	0.0525345	1.05069
57.1933	1.85863	544805					157	0.262672	0.0525345	1.05069
57.2846	2.46839	723539					157	0.262672	0.0525345	1.05069
57.3761	1.26248	370059					157	0.262672	0.0525345	1.05069
57.4677	0.620201	181794					157	0.262672	0.0525345	1.05069
57.5595	1.60952	471785					157	0.262672	0.0525345	1.05069
57.6514	1.64795	483048					157	0.262672	0.0525345	1.05069
57.7435	0.944493	276851					157	0.262672	0.0525345	1.05069
57.8357	0.389822	114265					157	0.262672	0.0525345	1.05069
57.928	0.599426	175705					157	0.262672	0.0525345	1.05069
58.0206	1.00815	295509					157	0.262672	0.0525345	1.05069
58.1132	1.07792	315962					157	0.262672	0.0525345	1.05069
58.206	0.384477	112699					157	0.262672	0.0525345	1.05069
58.2989	0.288126	84455.9					157	0.262672	0.0525345	1.05069
58.392	0.44201	129563					157	0.262672	0.0525345	1.05069
58.4853	0.591364	173341					157	0.262672	0.0525345	1.05069
58.5787	0.433241	126992					157	0.262672	0.0525345	1.05069
58.6722	0.373998	109627					157	0.262672	0.0525345	1.05069
58.7659	0.410903	120444					157	0.262672	0.0525345	1.05069
58.8598	0.805094	235990					157	0.262672	0.0525345	1.05069
58.9537	0.856985	251200					157	0.262672	0.0525345	1.05069
59.0479	0.36705	107590					157	0.262672	0.0525345	1.05069
59.1422	0.571837	167617					157	0.262672	0.0525345	1.05069
59.2366	0.799193	234260					157	0.262672	0.0525345	1.05069
59.3312	0.643045	188490					157	0.262672	0.0525345	1.05069
59.426	0.360719	105735					157	0.262672	0.0525345	1.05069
59.5209	0.231963	67993.4					157	0.262672	0.0525345	1.05069
59.6159	0.326892	95818.9					157	0.262672	0.0525345	1.05069
59.7111	0.885555	259575					157	0.262672	0.0525345	1.05069
59.8065	0.70805	207545					157	0.262672	0.0525345	1.05069
59.902	0.276249	80974.5					157	0.262672	0.0525345	1.05069
59.9976	0.443916	130121					157	0.262672	0.0525345	1.05069
60.0934	0.806912	236523					157	0.262672	0.0525345	1.05069
60.1894	0.589258	172724					157	0.262672	0.0525345	1.05069
60.2855	0.328427	96269					157	0.262672	0.0525345	1.05069
60.3818	0.207653	60867.4					157	0.262672	0.0525345	1.05069
60.4782	0.181932	53328.3					157	0.262672	0.0525345	1.05069
60.5748	0.152751	44774.7					157	0.262672	0.0525345	1.05069
60.6715	0.0632519	18540.5					157	0.262672	0.0525345	1.05069
60.7684	0.0368779	10809.7					157	0.262672	0.0525345	1.05069
60.8654	0.0362519	10626.2					157	0.262672	0.0525345	1.05069
60.9626	0.0362511	10626					157	0.262672	0.0525345	1.05069
61.06	0.0362522	10626.3					157	0.262672	0.0525345	1.05069
61.1575	0.0365543	10714.8					157	0.262672	0.0525345	1.05069
61.2551	0.041979	12304.9					157	0.262672	0.0525345	1.05069
61.3529	0.0504589	14790.6					157	0.262672	0.0525345	1.05069
61.4509	0.0516847	15149.9					157	0.262672	0.0525345	1.05069
61.549	0.0516979	15153.8					157	0.262672	0.0525345	1.05069
61.6473	0.0517728	15175.7					157	0.262672	0.0525345	1.05069
61.7458	0.0615247	18034.2					157	0.262672	0.0525345	1.05069
61.8444	0.149081	43698.9					157	0.262672	0.0525345	1.05069
61.9431	0.150495	44113.4					157	0.262672	0.0525345	1.05069
62.042	0.0418764	12274.9					157	0.262672	0.0525345	1.05069
62.1411	0.0262592	7697.13					157	0.262672	0.0525345	1.05069
62.2403	0.0262276	7687.87					157	0.262672	0.0525345	1.05069
62.3397	0.0415412	12176.6					157	0.262672	0.0525345	1.05069
62.4393	0.211513	61998.8					157	0.262672	0.0525345	1.05069
62.539	0.385216	112915					157	0.262672	0.0525345	1.05069
62.6389	0.136633	40050					157	0.262672	0.0525345	1.05069
62.7389	0.0686038	20109.2					157	0.262672	0.0525345	1.05069
62.8391	0.0602016	17646.4					157	0.262672	0.0525345	1.05069
62.9394	0.117441	34424.4					157	0.262672	0.0525345	1.05069
63.0399	0.215015	63025.4					157	0.262672	0.0525345	1.05069
63.1406	0.1993	58419.2					157	0.262672	0.0525345	1.05069
63.2414	0.0780391	22874.9					157	0.262672	0.0525345	1.05069
63.3424	0.0483477	14171.7					157	0.262672	0.0525345	1.05069
63.4436	0.0589039	17266					157	0.262672	0.0525345	1.05069
63.5449	0.128786	37750					157	0.262672	0.0525345	1.05069
63.6463	0.205062	60107.9					157	0.262672	0.0525345	1.05069
63.748	0.17522	51360.7					157	0.262672	0.0525345	1.05069
63.8498	0.180882	53020.4					157	0.262672	0.0525345	1.05069
63.9517	0.506406	148438					157	0.262672	0.0525345	1.05069
64.0539	0.426133	124909					157	0.262672	0.0525345	1.05069
64.1561	0.0955723	28014.3					157	0.262672	0.0525345	1.05069
64.2586	0.105039	30789.2					157	0.262672	0.0525345	1.05069
64.3612	0.169911	49804.4					157	0.262672	0.0525345	1.05069
64.464	0.110168	32292.6					157	0.262672	0.0525345	1.05069
64.5669	0.0959266	28118.1					157	0.262672	0.0525345	1.05069
64.67	0.0698035	20460.9					157	0.262672	0.0525345	1.05069
64.7733	0.0671296	19677.1					157	0.262672	0.0525345	1.05069
64.8767	0.0671133	19672.3					157	0.262672	0.0525345	1.05069
64.9803	0.0671579	19685.4					157	0.262672	0.0525345	1.05069
65.0841	0.0688668	20186.3					157	0.262672	0.0525345	1.05069
65.188	0.0761833	22330.9					157	0.262672	0.0525345	1.05069
65.2921	0.134629	39462.8					157	0.262672	0.0525345	1.05069
65.3964	0.255362	74852					157	0.262672	0.0525345	1.05069
65.5008	0.107898	31627.3					157	0.262672	0.0525345	1.05069
65.6054	0.0388419	11385.4					157	0.262672	0.0525345	1.05069
65.7102	0.0361843	10606.4					157	0.262672	0.0525345	1.05069
65.8151	0.0361816	10605.6					157	0.262672	0.0525345	1.05069
65.9202	0.0375815	11015.9					157	0.262672	0.0525345	1.05069
66.0255	0.0650849	19077.8					157	0.262672	0.0525345	1.05069
66.1309	0.0919216	26944.2					157	0.262672	0.0525345	1.05069
66.2365	0.0375356	11002.5					157	0.262672	0.0525345	1.05069
66.3423	0.0293377	8599.51					157	0.262672	0.0525345	1.05069
66.4482	0.112932	33102.7					157	0.262672	0.0525345	1.05069
66.5543	0.166407	48777.3					157	0.262672	0.0525345	1.05069
66.6606	0.069254	20299.8					157	0.262672	0.0525345	1.05069
66.767	0.081534	23899.4					157	0.262672	0.0525345	1.05069
66.8737	0.120421	35298.1					157	0.262672	0.0525345	1.05069
66.9805	0.0526947	15445.9					157	0.262672	0.0525345	1.05069
67.0874	0.0583659	17108.3					157	0.262672	0.0525345	1.05069
67.1945	0.171662	50317.6					157	0.262672	0.0525345	1.05069
67.3018	0.208396	61085.3					157	0.262672	0.0525345	1.05069
67.4093	0.145174	42553.5					157	0.262672	0.0525345	1.05069
67.517	0.0997016	29224.7					157	0.262672	0.0525345	1.05069
67.6248	0.109634	32136.1					157	0.262672	0.0525345	1.05069
67.7328	0.0890914	26114.6					157	0.262672	0.0525345	1.05069
67.8409	0.0932497	27333.5					157	0.262672	0.0525345	1.05069
67.9493	0.0582254	17067.1					157	0.262672	0.0525345	1.05069
68.0578	0.0312701	9165.94					157	0.262672	0.0525345	1.05069
68.1664	0.0177572	5205.01					157	0.262672	0.0525345	1.05069
68.2753	0.0163196	4783.63					157	0.262672	0.0525345	1.05069
68.3843	0.0163082	4780.29					157	0.262672	0.0525345	1.05069
68.4935	0.0163191	4783.47					157	0.262672	0.0525345	1.05069
68.6029	0.0175035	5130.66					157	0.262672	0.0525345	1.05069
68.7124	0.0295833	8671.49					157	0.262672	0.0525345	1.05069
68.8222	0.0709965	20810.6					157	0.262672	0.0525345	1.05069
68.9321	0.110742	32460.8					157	0.262672	0.0525345	1.05069
69.0421	0.0881696	25844.4					157	0.262672	0.0525345	1.05069
69.1524	0.0875812	25671.9					157	0.262672	0.0525345	1.05069
69.2628	0.109084	31974.8					157	0.262672	0.0525345	1.05069
69.3734	0.0695609	20389.8					157	0.262672	0.0525345	1.05069
69.4842	0.142916	41891.7					157	0.262672	0.0525345	1.05069
69.5952	0.0937538	27481.2					157	0.262672	0.0525345	1.05069
69.7063	0.0231009	6771.36					157	0.262672	0.0525345	1.05069
69.8176	0.0205488	6023.28					157	0.262672	0.0525345	1.05069
69.9291	0.0288719	8462.97					157	0.262672	0.0525345	1.05069
70.0408	0.0681695	19981.9					157	0.262672	0.0525345	1.05069
70.1526	0.144343	42309.9					157	0.262672	0.0525345	1.05069
70.2646	0.0928109	27204.8					157	0.262672	0.0525345	1.05069
70.3768	0.112767	33054.5					157	0.262672	0.0525345	1.05069
70.4892	0.0915663	26840					157	0.262672	0.0525345	1.05069
70.6018	0.040522	11877.9					157	0.262672	0.0525345	1.05069
70.7145	0.0200575	5879.27					157	0.262672	0.0525345	1.05069
70.8274	0.0208351	6107.21					157	0.262672	0.0525345	1.05069
70.9406	0.0326002	9555.81					157	0.262672	0.0525345	1.05069
71.0538	0.0993032	29107.9					157	0.262672	0.0525345	1.05069
71.1673	0.117887	34555.1					157	0.262672	0.0525345	1.05069
71.2809	0.0282725	8287.28					157	0.262672	0.0525345	1.05069
71.3948	0.0193665	5676.73					157	0.262672	0.0525345	1.05069
71.5088	0.0193193	5662.91					157	0.262672	0.0525345	1.05069
71.623	0.0193183	5662.62					157	0.262672	0.0525345	1.05069
71.7373	0.0191448	5611.75					157	0.262672	0.0525345	1.05069
71.8519	0.0170372	4993.96					157	0.262672	0.0525345	1.05069
71.9666	0.0147491	4323.26					157	0.262672	0.0525345	1.05069
72.0816	0.0145785	4273.26					157	0.262672	0.0525345	1.05069
72.1967	0.0226794	6647.8					157	0.262672	0.0525345	1.05069
72.3119	0.0748987	21954.4					157	0.262672	0.0525345	1.05069
72.4274	0.0359438	10535.9					157	0.262672	0.0525345	1.05069
72.5431	0.0125913	3690.76					157	0.262672	0.0525345	1.05069
72.6589	0.0129513	3796.31					157	0.262672	0.0525345	1.05069
72.7749	0.0292125	8562.82					157	0.262672	0.0525345	1.05069
72.8912	0.0571444	16750.2					157	0.262672	0.0525345	1.05069
73.0076	0.0525114	15392.2					157	0.262672	0.0525345	1.05069
73.1241	0.0293312	8597.59					157	0.262672	0.0525345	1.05069
73.2409	0.0251411	7369.39					157	0.262672	0.0525345	1.05069
73.3579	0.0248478	7283.43					157	0.262672	0.0525345	1.05069
73.475	0.0191308	5607.65					157	0.262672	0.0525345	1.05069
73.5923	0.00754955	2212.93					157	0.262672	0.0525345	1.05069
73.7099	0.00535444	1569.5					157	0.262672	0.0525345	1.05069
73.8276	0.00532241	1560.11					157	0.262672	0.0525345	1.05069
73.9455	0.0053224	1560.11					157	0.262672	0.0525345	1.05069
74.0635	0.00534315	1566.19					157	0.262672	0.0525345	1.05069
74.1818	0.00675234	1979.25					157	0.262672	0.0525345	1.05069
74.3003	0.014127	4140.92					157	0.262672	0.0525345	1.05069
74.4189	0.0174027	5101.1					157	0.262672	0.0525345	1.05069
74.5377	0.0135221	3963.6					157	0.262672	0.0525345	1.05069
74.6568	0.00919499	2695.25					157	0.262672	0.0525345	1.05069
74.776	0.00877386	2571.81					157	0.262672	0.0525345	1.05069
74.8954	0.00877136	2571.07					157	0.262672	0.0525345	1.05069
75.015	0.00902375	2645.05					157	0.262672	0.0525345	1.05069
75.1348	0.0180183	5281.56					157	0.262672	0.0525345	1.05069
75.2548	0.0370236	10852.4					157	0.262672	0.0525345	1.05069
75.3749	0.0162359	4759.07					157	0.262672	0.0525345	1.05069
75.4953	0.00725266	2125.91					157	0.262672	0.0525345	1.05069
75.6159	0.00701356	2055.82					157	0.262672	0.0525345	1.05069
75.7366	0.00701322	2055.72					157	0.262672	0.0525345	1.05069
75.8575	0.00701332	2055.75					157	0.262672	0.0525345	1.05069
75.9787	0.00702391	2058.86					157	0.262672	0.0525345	1.05069
76.1	0.00710558	2082.8					157	0.262672	0.0525345	1.05069
76.2215	0.00716471	2100.13					157	0.262672	0.0525345	1.05069
76.3432	0.00754391	2211.28					157	0.262672	0.0525345	1.05069
76.4652	0.0150527	4412.25					157	0.262672	0.0525345	1.05069
76.5873	0.0187149	5485.74					157	0.262672	0.0525345	1.05069
76.7096	0.0114977	3370.23					157	0.262672	0.0525345	1.05069
76.8321	0.0371705	10895.5					157	0.262672	0.0525345	1.05069
76.9547	0.0441066	12928.6					157	0.262672	0.0525345	1.05069
77.0776	0.0259097	7594.67					157	0.262672	0.0525345	1.05069
77.2007	0.0662996	19433.8					157	0.262672	0.0525345	1.05069
77.324	0.107289	31448.7					157	0.262672	0.0525345	1.05069
77.4475	0.0513402	15048.9					157	0.262672	0.0525345	1.05069
77.5711	0.00885775	2596.39					157	0.262672	0.0525345	1.05069
77.695	0.00462401	1355.4					157	0.262672	0.0525345	1.05069
77.8191	0.00458693	1344.53					157	0.262672	0.0525345	1.05069
77.9434	0.00458693	1344.53					157	0.262672	0.0525345	1.05069
78.0678	0.00458693	1344.53					157	0.262672	0.0525345	1.05069
78.1925	0.00458693	1344.53					157	0.262672	0.0525345	1.05069
78.3173	0.00458693	1344.53					157	0.262672	0.0525345	1.05069
78.4424	0.0045941	1346.63					157	0.262672	0.0525345	1.05069
78.5677	0.0061891	1814.16					157	0.262672	0.0525345	1.05069
78.6931	0.02475	7254.74					157	0.262672	0.0525345	1.05069
78.8188	0.0208019	6097.47					157	0.262672	0.0525345	1.05069
78.9447	0.010103	2961.41					157	0.262672	0.0525345	1.05069
79.0707	0.0289416	8483.39					157	0.262672	0.0525345	1.05069
79.197	0.0503498	14758.6					157	0.262672	0.0525345	1.05069
79.3235	0.0197209	5780.6					157	0.262672	0.0525345	1.05069
79.4501	0.00638246	1870.83					157	0.262672	0.0525345	1.05069
79.577	0.0122514	3591.16					157	0.262672	0.0525345	1.05069
79.7041	0.0333596	9778.41					157	0.262672	0.0525345	1.05069
79.8313	0.0136897	4012.75					157	0.262672	0.0525345	1.05069
79.9588	0.0059578	1746.36					157	0.262672	0.0525345	1.05069
80.0865	0.00586092	1717.96					157	0.262672	0.0525345	1.05069
80.2144	0.00783829	2297.57					157	0.262672	0.0525345	1.05069
80.3425	0.0141215	4139.3					157	0.262672	0.0525345	1.05069
80.4708	0.0216732	6352.87					157	0.262672	0.0525345	1.05069
80.5993	0.0138251	4052.42					157	0.262672	0.0525345	1.05069
80.728	0.00818308	2398.64					157	0.262672	0.0525345	1.05069
80.8569	0.0129799	3804.68					157	0.262672	0.0525345	1.05069
80.986	0.016455	4823.31					157	0.262672	0.0525345	1.05069
81.1153	0.0150805	4420.42					157	0.262672	0.0525345	1.05069
81.2449	0.0138497	4059.63					157	0.262672	0.0525345	1.05069
81.3746	0.0125733	3685.51					157	0.262672	0.0525345	1.05069
81.5046	0.0198521	5819.08					157	0.262672	0.0525345	1.05069
81.6347	0.0159257	4668.17					157	0.262672	0.0525345	1.05069
81.7651	0.0113807	3335.92					157	0.262672	0.0525345	1.05069
81.8956	0.00774753	2270.96					157	0.262672	0.0525345	1.05069
82.0264	0.00201891	591.785					157	0.262672	0.0525345	1.05069
82.1574	0.00113669	333.187					157	0.262672	0.0525345	1.05069
82.2886	0.00112659	330.226					157	0.262672	0.0525345	1.05069
82.42	0.00112658	330.226					157	0.262672	0.0525345	1.05069
82.5516	0.00112658	330.226					157	0.262672	0.0525345	1.05069
82.6834	0.00112658	330.226					157	0.262672	0.0525345	1.05069
82.8155	0.00112748	330.489					157	0.262672	0.0525345	1.05069
82.9477	0.00127088	372.521					157	0.262672	0.0525345	1.05069
83.0802	0.00288302	845.074					157	0.262672	0.0525345	1.05069
83.2128	0.00451837	1324.43					157	0.262672	0.0525345	1.05069
83.3457	0.00466729	1368.08					157	0.262672	0.0525345	1.05069
83.4788	0.00457804	1341.92					157	0.262672	0.0525345	1.05069
83.6121	0.00383652	1124.57					157	0.262672	0.0525345	1.05069
83.7456	0.00327681	960.502					157	0.262672	0.0525345	1.05069
83.8794	0.00326487	957.003					157	0.262672	0.0525345	1.05069
84.0133	0.00373972	1096.19					157	0.262672	0.0525345	1.05069
84.1475	0.00467508	1370.37					157	0.262672	0.0525345	1.05069
84.2818	0.00717364	2102.75					157	0.262672	0.0525345	1.05069
84.4164	0.00997046	2922.55					157	0.262672	0.0525345	1.05069
84.5512	0.00819625	2402.5					157	0.262672	0.0525345	1.05069
84.6863	0.00583705	1710.96					157	0.262672	0.0525345	1.05069
84.8215	0.00680418	1994.45					157	0.262672	0.0525345	1.05069
84.9569	0.0152756	4477.59					157	0.262672	0.0525345	1.05069
85.0926	0.0107709	3157.19					157	0.262672	0.0525345	1.05069
85.2285	0.00327573	960.186					157	0.262672	0.0525345	1.05069
85.3646	0.00322809	946.222					157	0.262672	0.0525345	1.05069
85.5009	0.0071542	2097.05					157	0.262672	0.0525345	1.05069
85.6374	0.0171375	5023.37					157	0.262672	0.0525345	1.05069
85.7742	0.0197292	5783.05					157	0.262672	0.0525345	1.05069
85.9111	0.00889159	2606.31					157	0.262672	0.0525345	1.05069
86.0483	0.00564747	1655.39					157	0.262672	0.0525345	1.05069
86.1857	0.00449787	1318.42					157	0.262672	0.0525345	1.05069
86.3234	0.00444943	1304.22					157	0.262672	0.0525345	1.05069
86.4612	0.0044549	1305.83					157	0.262672	0.0525345	1.05069
86.5993	0.00458014	1342.54					157	0.262672	0.0525345	1.05069
86.7376	0.0086549	2536.94					157	0.262672	0.0525345	1.05069
86.8761	0.0146301	4288.38					157	0.262672	0.0525345	1.05069
87.0148	0.00494826	1450.44					157	0.262672	0.0525345	1.05069
87.1538	0.00437899	1283.57					157	0.262672	0.0525345	1.05069
87.2929	0.00702236	2058.4					157	0.262672	0.0525345	1.05069
87.4323	0.0127896	3748.91					157	0.262672	0.0525345	1.05069
87.572	0.0114742	3363.34					157	0.262672	0.0525345	1.05069
87.7118	0.00931318	2729.89					157	0.262672	0.0525345	1.05069
87.8519	0.00967677	2836.47					157	0.262672	0.0525345	1.05069
87.9921	0.0103934	3046.53					157	0.262672	0.0525345	1.05069
88.1327	0.0125608	3681.83					157	0.262672	0.0525345	1.05069
88.2734	0.0279217	8184.43					157	0.262672	0.0525345	1.05069
88.4144	0.0268687	7875.78					157	0.262672	0.0525345	1.05069
88.5555	0.00770451	2258.36					157	0.262672	0.0525345	1.05069
88.697	0.00269464	789.857					157	0.262672	0.0525345	1.05069
88.8386	0.00322757	946.07					157	0.262672	0.0525345	1.05069
88.9805	0.00851925	2497.17					157	0.262672	0.0525345	1.05069
89.1225	0.0100823	2955.32					157	0.262672	0.0525345	1.05069
89.2649	0.00940177	2755.86					157	0.262672	0.0525345	1.05069
89.4074	0.00930206	2726.63					157	0.262672	0.0525345	1.05069
89.5502	0.0101013	2960.91					157	0.262672	0.0525345	1.05069
89.6932	0.0248483	7283.56					157	0.262672	0.0525345	1.05069
89.8364	0.0448092	13134.5					157	0.262672	0.0525345	1.05069
89.9799	0.0250286	7336.42					157	0.262672	0.0525345	1.05069
90.1235	0.00648135	1899.82					157	0.262672	0.0525345	1.05069
90.2675	0.00593198	1738.79					157	0.262672	0.0525345	1.05069
90.4116	0.0151467	4439.83					157	0.262672	0.0525345	1.05069
90.556	0.0329044	9644.98
90.7006	0.0709302	20791.1
90.8454	0.0981311	28764.3
90.9905	0.0833193	24422.7
91.1358	0.0369756	10838.3
91.2813	0.017205	5043.16
91.4271	0.0365915	10725.7
91.5731	0.0377212	11056.9
91.7193	0.0613953	17996.3
91.8658	0.18561	54406.3
92.0125	0.173557	50873.4
92.1594	0.106069	31091
92.3066	0.135752	39791.9
92.454	0.271188	79490.9
92.6016	0.344029	100842
92.7495	0.45852	134402
92.8976	0.44814	131359
93.0459	0.371308	108838
93.1945	0.336621	98670.7
93.3433	0.26882	78796.8
93.4924	0.138982	40738.6
93.6417	0.452085	132516
93.7912	0.853088	250058
93.941	0.465152	136346
94.091	0.289987	85001.3
94.2413	0.340502	99808.3
94.3918	0.402585	118006
94.5425	0.642382	188296
94.6935	0.966296	283242
94.8447	1.20163	352224
94.9961	0.796491	233468
95.1478	0.992039	290788
95.2998	1.96961	577336
95.4519	1.72136	504566
95.6044	0.971879	284878
95.757	1.27525	373803
95.9099	2.44445	716521
96.0631	2.89204	847718
96.2165	3.85124	1.12888e+06
96.3701	3.21331	941890
96.524	3.01114	882629
96.6782	4.87758	1.42972e+06
96.8326	7.47209	2.19023e+06
96.9872	9.68052	2.83757e+06
97.1421	10.7615	3.15443e+06
97.2972	13.808	4.04741e+06
97.4526	18.2562	5.35129e+06
97.6082	30.119	8.82852e+06
97.764	55.734	1.63368e+07
97.9202	72.9143	2.13727e+07
98.0765	106.805	3.13069e+07
98.2331	130.426	3.82305e+07
98.39	104.07	3.05052e+07
98.5471	70.9463	2.07959e+07
98.7045	56.3396	1.65143e+07
98.8621	34.8219	1.0207e+07
99.02	21.1578	6.2018e+06
99.1781	19.8254	5.81123e+06
99.3365	14.4105	4.22402e+06
99.4951	11.5081	3.37326e+06
99.654	8.10991	2.37719e+06
99.8131	7.92086	2.32177e+06
99.9725	5.90611	1.73121e+06
100.132	5.7628	1.6892e+06
100.292	4.26413	1.24991e+06
100.452	4.09402	1.20005e+06
100.613	4.94385	1.44915e+06
100.773	5.10743	1.4971e+06
100.934	3.80308	1.11476e+06
101.095	4.44371	1.30254e+06
101.257	3.31916	972917
101.418	2.77005	811960
101.58	2.5185	738226
101.743	2.89204	847718
101.905	1.7638	517008
102.068	1.38739	406673
102.231	1.32023	386987
102.394	1.65771	485911
102.558	1.32238	387619
102.721	0.684321	200589
102.885	0.967695	283652
103.05	1.54236	452098
103.214	1.98708	582456
103.379	1.35494	397163
103.544	0.871988	255598
103.71	0.895705	262550
103.875	1.01931	298782
104.041	0.701986	205767
104.207	0.735538	215602
104.374	0.812351	238117
104.54	1.23626	362374
104.707	1.13547	332831
104.874	0.941934	276101
105.042	0.84922	248925
105.21	1.0497	307689
105.378	0.792436	232280
105.546	0.515014	150961
105.714	0.561144	164483
105.883	0.754223	221079
106.052	0.740797	217143
106.222	0.895371	262452
106.391	0.670215	196454
106.561	0.532187	155995
106.731	0.602055	176475
106.902	0.713055	209012
107.072	0.683473	200340
107.243	0.605755	177560
107.415	0.796163	233372
107.586	0.937032	274664
107.758	0.622993	182613
107.93	0.52628	154264
108.102	0.453263	132861
108.275	0.328567	96309.9
108.448	0.416868	122193
108.621	0.534254	156601
108.795	0.47118	138113
108.968	0.432077	126651
109.142	0.410602	120356
109.317	0.472279	138435
109.491	0.498376	146085
109.666	0.398828	116905
109.841	0.409758	120109
110.017	0.333685	97810.2
110.192	0.354389	103879
110.368	0.223899	65629.7
110.544	0.141629	41514.5
110.721	0.218676	64098.5
110.898	0.28804	84430.8
111.075	0.205345	60190.9
111.252	0.301521	88382.1
111.43	0.279948	82058.6
111.608	0.174909	51269.6
111.786	0.187345	54914.7
111.965	0.306756	89916.8
112.143	0.235281	68965.8
112.322	0.205711	60298.2
112.502	0.245393	71929.9
112.681	0.229039	67136.1
112.861	0.17417	51052.8
113.042	0.206326	60478.4
113.222	0.19713	57783
113.403	0.235351	68986.3
113.584	0.292258	85667.1
113.765	0.205959	60371
113.947	0.225521	66105
114.129	0.210078	61578.2
114.311	0.132687	38893.3
114.494	0.130511	38255.6
114.677	0.0998071	29255.6
114.86	0.0687146	20141.7
115.043	0.0454645	13326.6
115.227	0.0374478	10976.7
115.411	0.0437018	12809.9
115.595	0.0484001	14187.1
115.78	0.0379014	11109.7
115.965	0.0358509	10508.7
116.15	0.024904	7299.9
116.335	0.0337064	9880.06
116.521	0.0362017	10611.5
116.707	0.0271129	7947.36
116.894	0.0404851	11867
117.08	0.0490192	14368.6
117.267	0.0499416	14638.9
117.454	0.0155368	4554.17
117.642	0.0181887	5331.48
117.83	0.00976278	2861.68
118.018	0.0217633	6379.29
118.206	0.0312903	9171.84
118.395	0.014723	4315.62
118.584	0.00832824	2441.19
118.774	0.0131438	3852.74
118.963	0.0111197	3259.43
119.153	0.00677259	1985.19
119.344	0.00518957	1521.17
119.534	0.00489084	1433.61
119.725	0.00821556	2408.15
119.916	0.00405381	1188.26
120.108	0.00982727	2880.58
120.299	0.0104048	3049.88
120.492	0.0122173	3581.15
120.684	0.0116764	3422.6
120.877	0.00600432	1759.99
121.07	0.00498762	1461.98
121.263	0.00701302	2055.66
121.457	0.0112313	3292.13
121.651	0.00563529	1651.82
121.845	0.0004841	141.9
122.039	0.000182253	53.4223
122.234	0.000181068	53.075
122.43	0.000183039	53.6526
122.625	0.00034673	101.634
122.821	0.00140027	410.45
123.017	0.00219244	642.651
123.213	0.00199547	584.916
123.41	0.00115825	339.507
123.607	0.000528529	154.923
123.805	0.000486176	142.508
124.002	0.00175107	513.275
124.2	0.0111204	3259.63
124.399	0.00554723	1626.01
124.597	0.00157102	460.5
124.796	0.00178519	523.277
124.996	0.00212395	622.575
125.195	0.0010774	315.809
125.395	0.000323978	94.9648
125.595	0.000261846	76.7525
125.796	0.000261447	76.6357
125.997	0.00026145	76.6367
126.198	0.000263545	77.2505
126.4	0.000342694	100.451
126.601	0.00100429	294.38
126.804	0.00459864	1347.96
127.006	0.0052708	1544.98
127.209	0.00108655	318.492
127.412	0.000213602	62.6114
127.615	0.000200211	58.6861
127.819	0.000200203	58.6838
128.023	0.000200203	58.6838
128.228	0.000200241	58.695
128.433	0.000210996	61.8475
128.638	0.000411516	120.624
128.843	0.000702796	206.004
129.049	0.000605786	177.569
129.255	0.000523352	153.406
129.461	0.000278322	81.5821
129.668	5.33479e-05	15.6374
129.875	3.47123e-05	10.1749
130.082	3.4604e-05	10.1432
130.29	3.4604e-05	10.1432
130.498	3.4604e-05	10.1432
130.707	3.4604e-05	10.1432
130.915	3.4604e-05	10.1432
131.124	3.4604e-05	10.1432
131.334	3.4604e-05	10.1432
131.543	3.4604e-05	10.1432
131.754	3.4604e-05	10.1432
131.964	3.4604e-05	10.1432
132.175	3.4604e-05	10.1432
132.386	3.4604e-05	10.1432
132.597	3.4604e-05	10.1432
132.809	3.4604e-05	10.1432
133.021	3.4604e-05	10.1432
133.233	3.4604e-05	10.1432
133.446	3.4604e-05	10.1432
133.659	3.4604e-05	10.1432
133.873	3.4604e-05	10.1432
134.086	3.4604e-05	10.1432
134.301	3.4604e-05	10.1432
134.515	3.4604e-05	10.1432
134.73	3.4604e-05	10.1432
134.945	3.4604e-05	10.1432
135.16	3.4604e-05	10.1432
135.376	3.46e-05	10.142
135.592	3.37054e-05	9.87976
135.809	2.02094e-05	5.92379
136.026	2.22919e-06	0.653424
136.243	2.87341e-08	0.00842257
136.461	8.96171e-09	0.00262687
136.679	8.96142e-09	0.00262678
136.897	8.96157e-09	0.00262683
137.115	8.96092e-09	0.00262663
137.334	8.96105e-09	0.00262668
137.554	8.96123e-09	0.00262673
137.773	8.96123e-09	0.00262673
137.993	8.96143e-09	0.00262679
138.214	8.9611e-09	0.00262669
138.434	8.96127e-09	0.00262674
138.655	8.96133e-09	0.00262676
138.877	8.96147e-09	0.0026268
139.099	8.96117e-09	0.00262671
139.321	8.96094e-09	0.00262664
139.543	8.96133e-09	0.00262676
139.766	8.9611e-09	0.00262669
139.989	8.96124e-09	0.00262673
140.213	8.96123e-09	0.00262673
140.437	8.96067e-09	0.00262656
140.661	8.96145e-09	0.00262679
140.886	8.96133e-09	0.00262676
141.111	8.96134e-09	0.00262676
141.336	8.96121e-09	0.00262672
141.562	8.96117e-09	0.00262671
141.788	8.96131e-09	0.00262675
142.014	8.961e-09	0.00262666
142.241	8.96137e-09	0.00262677
142.468	8.96138e-09	0.00262677
142.695	8.96109e-09	0.00262669
142.923	8.9614e-09	0.00262678
143.152	8.96148e-09	0.0026268
143.38	8.96087e-09	0.00262662
143.609	8.9611e-09	0.00262669
143.838	8.96119e-09	0.00262671
144.068	8.9613e-09	0.00262675
144.298	8.9613e-09	0.00262675
144.529	8.96137e-09	0.00262677
144.759	8.96114e-09	0.0026267
144.991	8.96091e-09	0.00262663
145.222	8.96143e-09	0.00262679
145.454	8.96092e-09	0.00262664
145.686	8.96146e-09	0.0026268
145.919	8.96151e-09	0.00262681
146.152	8.9612e-09	0.00262672
146.385	8.9615e-09	0.00262681
146.619	8.9615e-09	0.00262681
146.853	8.96119e-09	0.00262671
147.088	8.96147e-09	0.0026268
147.323	8.9611e-09	0.00262669
147.558	8.9611e-09	0.00262669
147.793	8.961e-09	0.00262666
148.029	8.96128e-09	0.00262674
148.266	8.96101e-09	0.00262666
148.503	8.96113e-09	0.0026267
148.74	8.96127e-09	0.00262674
148.977	8.961e-09	0.00262666
149.215	8.96117e-09	0.00262671
149.453	8.96118e-09	0.00262671
149.692	8.96061e-09	0.00262655
149.931	8.96103e-09	0.00262667
150.171	8.96112e-09	0.0026267
150.41	8.96135e-09	0.00262676
150.651	8.9615e-09	0.00262681
150.891	8.96109e-09	0.00262669
151.132	8.9613e-09	0.00262675
151.373	8.96066e-09	0.00262656
151.615	8.9612e-09	0.00262672
151.857	8.96116e-09	0.00262671
152.1	8.96082e-09	0.00262661
152.343	8.96129e-09	0.00262674
152.586	8.96103e-09	0.00262667
152.83	8.96125e-09	0.00262673
153.074	8.961e-09	0.00262666
153.318	8.96124e-09	0.00262673
153.563	8.96127e-09	0.00262674
153.808	8.96112e-09	0.00262669
154.054	8.96124e-09	0.00262673
154.3	8.96106e-09	0.00262668
154.546	8.96113e-09	0.0026267
154.793	8.9613e-09	0.00262675
155.04	8.96118e-09	0.00262671
155.288	8.96159e-09	0.00262683
155.536	8.9613e-09	0.00262675
155.784	8.96123e-09	0.00262673
156.033	8.96143e-09	0.00262679
156.282	8.96087e-09	0.00262662
156.532	8.9612e-09	0.00262672
156.781	8.96104e-09	0.00262667
157.032	8.96129e-09	0.00262674
157.283	8.96116e-09	0.00262671
157.534	8.96098e-09	0.00262665
157.785	8.96122e-09	0.00262672
158.037	8.96099e-09	0.00262666
158.29	8.9613e-09	0.00262675
158.542	8.96132e-09	0.00262675
158.796	8.96129e-09	0.00262674
159.049	8.96129e-09	0.00262674
159.303	8.96124e-09	0.00262673
159.558	8.96127e-09	0.00262674
159.812	8.96117e-09	0.00262671
160.068	8.96112e-09	0.00262669
160.323	8.96142e-09	0.00262678
160.579	8.9611e-09	0.00262669
160.836	8.96113e-09	0.0026267
161.092	8.96134e-09	0.00262676
161.35	8.96085e-09	0.00262662
161.607	8.96151e-09	0.00262681
161.865	8.96129e-09	0.00262674
162.124	8.96128e-09	0.00262674
162.383	8.96131e-09	0.00262675
162.642	8.96108e-09	0.00262668
162.902	8.96113e-09	0.0026267
163.162	8.96108e-09	0.00262668
163.422	8.96117e-09	0.00262671
163.683	8.96139e-09	0.00262677
163.945	8.96144e-09	0.00262679
164.207	8.96148e-09	0.0026268
164.469	8.96113e-09	0.0026267
164.731	8.96101e-09	0.00262666
164.994	8.96143e-09	0.00262679
165.258	8.96106e-09	0.00262668
165.522	8.96118e-09	0.00262671
165.786	8.96128e-09	0.00262674
166.051	8.96099e-09	0.00262666
166.316	8.96148e-09	0.0026268
166.582	8.96098e-09	0.00262665
166.848	8.96116e-09	0.00262671
167.114	8.96118e-09	0.00262671
167.381	8.96123e-09	0.00262673
167.648	8.96138e-09	0.00262677
167.916	8.96086e-09	0.00262662
168.184	8.96122e-09	0.00262672
168.453	8.96117e-09	0.00262671
168.722	8.96117e-09	0.00262671
168.991	8.96149e-09	0.0026268
169.261	8.96138e-09	0.00262677
169.531	8.96123e-09	0.00262673
169.802	8.96145e-09	0.00262679
170.073	8.96111e-09	0.00262669
170.345	8.96082e-09	0.00262661
170.617	8.96117e-09	0.00262671
170.889	8.96137e-09	0.00262677
171.162	8.96099e-09	0.00262666
171.435	8.96145e-09	0.00262679
171.709	8.96162e-09	0.00262684
171.983	8.96096e-09	0.00262665
172.258	8.96122e-09	0.00262672
172.533	8.96124e-09	0.00262673
172.809	8.96088e-09	0.00262662
173.084	8.96145e-09	0.00262679
173.361	8.96111e-09	0.00262669
173.638	8.96125e-09	0.00262673
173.915	8.96107e-09	0.00262668
174.193	8.96087e-09	0.00262662
174.471	8.96115e-09	0.0026267
174.749	8.96099e-09	0.00262666
175.029	8.9612e-09	0.00262672
175.308	8.96086e-09	0.00262662
175.588	8.96084e-09	0.00262661
175.868	8.96106e-09	0.00262668
176.149	8.96093e-09	0.00262664
176.43	8.96112e-09	0.00262669
176.712	8.96095e-09	0.00262664
176.994	8.96114e-09	0.0026267
177.277	8.96093e-09	0.00262664
177.56	8.96091e-09	0.00262663
177.844	8.96095e-09	0.00262665
178.128	8.96121e-09	0.00262672
178.412	8.96146e-09	0.00262679
178.697	8.96133e-09	0.00262676
178.982	8.96123e-09	0.00262673
179.268	8.96132e-09	0.00262675
179.554	8.96085e-09	0.00262661
179.841	8.96111e-09	0.00262669
180.128	8.96121e-09	0.00262672
180.416	8.96123e-09	0.00262673
180.704	8.96144e-09	0.00262679
180.993	8.96157e-09	0.00262683
181.282	8.96131e-09	0.00262675
181.571	8.96106e-09	0.00262668
181.861	8.96119e-09	0.00262672
182.152	8.96131e-09	0.00262675
182.442	8.96125e-09	0.00262673
182.734	8.9613e-09	0.00262675
183.026	8.96122e-09	0.00262672
183.318	8.961e-09	0.00262666
183.611	8.96117e-09	0.00262671
183.904	8.96123e-09	0.00262673
184.197	8.96126e-09	0.00262674
184.492	8.96112e-09	0.00262669
184.786	8.96115e-09	0.0026267
185.081	8.96135e-09	0.00262676
185.377	8.96119e-09	0.00262672
185.673	8.96087e-09	0.00262662
185.969	8.9612e-09	0.00262672
186.266	8.96133e-09	0.00262676
186.564	8.96146e-09	0.00262679
186.862	8.96143e-09	0.00262678
187.16	8.96108e-09	0.00262668
187.459	8.96101e-09	0.00262666
187.758	8.961e-09	0.00262666
188.058	8.96119e-09	0.00262671
188.358	8.96129e-09	0.00262674
188.659	8.96123e-09	0.00262673
188.96	8.96111e-09	0.00262669
189.262	8.96124e-09	0.00262673
189.564	8.96135e-09	0.00262676
189.867	8.9612e-09	0.00262672
190.17	8.96154e-09	0.00262682
190.474	8.96132e-09	0.00262675
190.778	8.96124e-09	0.00262673
191.083	8.96114e-09	0.0026267
191.388	8.96131e-09	0.00262675
191.694	8.96113e-09	0.0026267
192	8.96101e-09	0.00262666
192.306	8.96116e-09	0.00262671
192.613	8.96118e-09	0.00262671
192.921	8.9616e-09	0.00262683
193.229	8.96128e-09	0.00262674
193.538	8.96097e-09	0.00262665
193.847	8.96094e-09	0.00262664
194.156	8.96142e-09	0.00262678
194.466	8.9614e-09	0.00262678
194.777	8.96115e-09	0.0026267
195.088	8.96136e-09	0.00262677
195.399	8.96105e-09	0.00262667
195.711	8.96102e-09	0.00262667
196.024	8.96126e-09	0.00262674
196.337	8.9613e-09	0.00262675
196.65	8.96113e-09	0.0026267
196.964	8.96143e-09	0.00262678
197.279	8.96139e-09	0.00262677
197.594	8.96107e-09	0.00262668
197.909	8.96122e-09	0.00262672
198.226	8.96115e-09	0.0026267
198.542	8.96116e-09	0.00262671
198.859	8.96122e-09	0.00262673
199.177	8.96121e-09	0.00262672
199.495	8.96101e-09	0.00262666
199.813	8.96144e-09	0.00262679
200.132	8.96111e-09	0.00262669
200.452	8.9612e-09	0.00262672
200.772	8.96131e-09	0.00262675
201.093	8.96098e-09	0.00262665
201.414	8.96102e-09	0.00262667
201.735	8.96097e-09	0.00262665
202.058	8.96107e-09	0.00262668
202.38	8.96076e-09	0.00262659
202.703	8.96155e-09	0.00262682
203.027	8.96121e-09	0.00262672
203.351	8.96112e-09	0.0026267
203.676	8.96125e-09	0.00262673
204.001	8.96113e-09	0.0026267
204.327	8.96102e-09	0.00262666
204.653	8.96094e-09	0.00262664
204.98	8.96094e-09	0.00262664
205.307	8.96075e-09	0.00262658
205.635	8.96122e-09	0.00262672
205.964	8.96144e-09	0.00262679
206.293	8.96114e-09	0.0026267
206.622	8.96077e-09	0.00262659
206.952	8.96141e-09	0.00262678
207.282	8.96155e-09	0.00262682
207.613	8.96109e-09	0.00262669
207.945	8.96156e-09	0.00262682
208.277	8.961e-09	0.00262666
208.61	8.96103e-09	0.00262667
208.943	8.96138e-09	0.00262677
209.276	8.96153e-09	0.00262681
209.611	8.96124e-09	0.00262673
209.945	8.96137e-09	0.00262677
210.28	8.96133e-09	0.00262676
210.616	8.96106e-09	0.00262668
210.953	8.96136e-09	0.00262676
211.289	8.96096e-09	0.00262665
211.627	8.96112e-09	0.00262669
211.965	8.96135e-09	0.00262676
212.303	8.96148e-09	0.0026268
212.642	8.96124e-09	0.00262673
212.982	8.9614e-09	0.00262678
213.322	8.96107e-09	0.00262668
213.663	8.96103e-09	0.00262667
214.004	8.96158e-09	0.00262683
214.346	8.96099e-09	0.00262666
214.688	8.96145e-09	0.00262679
215.031	8.96116e-09	0.00262671
215.374	8.96112e-09	0.0026267
215.718	8.96126e-09	0.00262674
216.062	8.96098e-09	0.00262665
216.407	8.96151e-09	0.00262681
216.753	8.96115e-09	0.0026267
217.099	8.96122e-09	0.00262672
217.446	8.96125e-09	0.00262673
217.793	8.96121e-09	0.00262672
218.141	8.96099e-09	0.00262666
218.489	8.96126e-09	0.00262674
218.838	8.96129e-09	0.00262675
219.188	8.96121e-09	0.00262672
219.538	8.96127e-09	0.00262674
219.888	8.9613e-09	0.00262675
220.239	8.96106e-09	0.00262668
220.591	8.96124e-09	0.00262673
220.943	8.96131e-09	0.00262675
221.296	8.96116e-09	0.00262671
221.649	8.96159e-09	0.00262683
222.003	8.9613e-09	0.00262675
222.358	8.96103e-09	0.00262667
222.713	8.96095e-09	0.00262664
223.069	8.96101e-09	0.00262666
223.425	8.96121e-09	0.00262672
223.782	8.96117e-09	0.00262671
224.139	8.96167e-09	0.00262686
224.497	8.96134e-09	0.00262676
224.855	8.96118e-09	0.00262671
225.214	8.96124e-09	0.00262673
225.574	8.96126e-09	0.00262674
225.934	8.9614e-09	0.00262678
226.295	8.96128e-09	0.00262674
226.656	8.96128e-09	0.00262674
227.018	8.96092e-09	0.00262664
227.381	8.96112e-09	0.00262669
227.744	8.96139e-09	0.00262677
228.108	8.96124e-09	0.00262673
228.472	8.96139e-09	0.00262677
228.837	8.96131e-09	0.00262675
229.202	8.96093e-09	0.00262664
229.568	8.96083e-09	0.00262661
229.935	8.96097e-09	0.00262665
230.302	8.96082e-09	0.00262661
230.67	8.96158e-09	0.00262683
231.038	8.96106e-09	0.00262668
231.407	8.96113e-09	0.0026267
231.777	8.96104e-09	0.00262667
232.147	8.96112e-09	0.00262669
232.517	8.96101e-09	0.00262666
232.889	8.96085e-09	0.00262662
233.261	8.96131e-09	0.00262675
233.633	8.9609e-09	0.00262663
234.006	8.96124e-09	0.00262673
234.38	8.9612e-09	0.00262672
234.754	8.96083e-09	0.00262661
235.129	8.96137e-09	0.00262677
235.504	8.96124e-09	0.00262673
235.88	8.96122e-09	0.00262672
236.257	8.96131e-09	0.00262675
236.634	8.96115e-09	0.0026267
237.012	8.96103e-09	0.00262667
237.391	8.96104e-09	0.00262667
237.77	8.96096e-09	0.00262665
238.15	8.96093e-09	0.00262664
238.53	8.96097e-09	0.00262665
238.911	8.96153e-09	0.00262681
239.292	8.96125e-09	0.00262673
239.674	8.96101e-09	0.00262666
240.057	8.96125e-09	0.00262673
240.44	8.9607e-09	0.00262657
240.824	8.96144e-09	0.00262679
241.209	8.96142e-09	0.00262678
241.594	8.96112e-09	0.0026267
241.98	8.96138e-09	0.00262677
242.366	8.96115e-09	0.0026267
242.753	8.96111e-09	0.00262669
243.141	8.96115e-09	0.0026267
243.529	8.96149e-09	0.0026268
243.918	8.9613e-09	0.00262675
244.308	8.96078e-09	0.0026266
244.698	8.96133e-09	0.00262676
245.089	8.96077e-09	0.00262659
245.48	8.96117e-09	0.00262671
245.872	8.96135e-09	0.00262676
246.265	8.96118e-09	0.00262671
246.658	8.9613e-09	0.00262675
247.052	8.96149e-09	0.0026268
247.446	8.9614e-09	0.00262678
247.841	8.96118e-09	0.00262671
248.237	8.961e-09	0.00262666
248.633	8.96136e-09	0.00262677
249.031	8.96114e-09	0.0026267
249.428	8.96135e-09	0.00262676
249.826	8.96142e-09	0.00262678
250.225	8.96091e-09	0.00262663
250.625	8.96127e-09	0.00262674
251.025	8.96122e-09	0.00262672
251.426	8.96123e-09	0.00262673
251.828	8.96119e-09	0.00262672
252.23	8.96108e-09	0.00262668
252.632	8.96135e-09	0.00262676
253.036	8.96092e-09	0.00262664
253.44	8.96123e-09	0.00262673
253.845	8.96126e-09	0.00262674
254.25	8.96119e-09	0.00262672
254.656	8.96166e-09	0.00262685
255.063	8.96111e-09	0.00262669
255.47	8.96116e-09	0.00262671
255.878	8.96137e-09	0.00262677
256.287	8.96104e-09	0.00262667
256.696	8.96123e-09	0.00262673
257.106	8.96115e-09	0.0026267
257.516	8.96137e-09	0.00262677
257.927	8.96146e-09	0.00262679
258.339	8.96097e-09	0.00262665
258.752	8.96149e-09	0.0026268
259.165	8.96084e-09	0.00262661
259.579	8.96132e-09	0.00262675
259.993	8.96139e-09	0.00262677
260.409	8.96083e-09	0.00262661
260.824	8.96136e-09	0.00262677
261.241	8.96095e-09	0.00262665
261.658	8.96124e-09	0.00262673
262.076	8.96139e-09	0.00262677
262.494	8.96119e-09	0.00262671
262.914	8.96143e-09	0.00262678
263.333	8.96114e-09	0.0026267
263.754	8.96159e-09	0.00262683
264.175	8.96119e-09	0.00262672
264.597	8.96109e-09	0.00262669
265.02	8.96149e-09	0.0026268
265.443	8.96094e-09	0.00262664
265.867	8.96105e-09	0.00262668
266.291	8.96153e-09	0.00262681
266.716	8.961e-09	0.00262666
267.142	8.96096e-09	0.00262665
267.569	8.96093e-09	0.00262664
267.996	8.96099e-09	0.00262666
268.424	8.9611e-09	0.00262669
268.853	8.96115e-09	0.0026267
269.282	8.96124e-09	0.00262673
269.712	8.96057e-09	0.00262653
270.143	8.96108e-09	0.00262668
270.574	8.96104e-09	0.00262667
271.006	8.96109e-09	0.00262669
271.439	8.96132e-09	0.00262675
271.872	8.96106e-09	0.00262668
272.307	8.96124e-09	0.00262673
272.741	8.96143e-09	0.00262679
273.177	8.96106e-09	0.00262668
273.613	8.96121e-09	0.00262672
274.05	8.96093e-09	0.00262664
274.488	8.96135e-09	0.00262676
274.926	8.96115e-09	0.0026267
275.365	8.96111e-09	0.00262669
275.805	8.96134e-09	0.00262676
276.245	8.96097e-09	0.00262665
276.686	8.9615e-09	0.00262681
277.128	8.96155e-09	0.00262682
277.571	8.96104e-09	0.00262667
278.014	8.96158e-09	0.00262683
278.458	8.961e-09	0.00262666
278.903	8.96133e-09	0.00262676
279.348	8.96118e-09	0.00262671
279.794	8.9613e-09	0.00262675
280.241	8.96113e-09	0.0026267
280.688	8.96126e-09	0.00262674
281.137	8.96164e-09	0.00262685
281.586	8.96111e-09	0.00262669
282.035	8.96103e-09	0.00262667
282.486	8.96121e-09	0.00262672
282.937	8.96095e-09	0.00262665
283.388	8.96117e-09	0.00262671
283.841	8.96127e-09	0.00262674
284.294	8.96104e-09	0.00262667
284.748	8.96121e-09	0.00262672
285.203	8.96112e-09	0.00262669
285.658	8.96119e-09	0.00262672
286.115	8.96127e-09	0.00262674
286.571	8.96117e-09	0.00262671
287.029	8.96145e-09	0.00262679
287.487	8.96083e-09	0.00262661
287.946	8.96124e-09	0.00262673
288.406	8.96117e-09	0.00262671
288.867	8.96117e-09	0.00262671
289.328	8.96153e-09	0.00262682
289.79	8.96103e-09	0.00262667
290.253	8.96144e-09	0.00262679
290.716	8.96116e-09	0.00262671
291.181	8.96126e-09	0.00262674
291.646	8.96108e-09	0.00262668
292.111	8.9614e-09	0.00262678
292.578	8.96142e-09	0.00262678
293.045	8.96117e-09	0.00262671
293.513	8.96129e-09	0.00262675
293.982	8.96114e-09	0.0026267
294.451	8.96084e-09	0.00262661
294.921	8.96128e-09	0.00262674
295.392	8.96139e-09	0.00262678
295.864	8.96108e-09	0.00262668
296.336	8.96159e-09	0.00262683
296.81	8.96132e-09	0.00262675
297.284	8.96118e-09	0.00262671
297.758	8.96112e-09	0.0026267
298.234	8.96114e-09	0.0026267
298.71	8.96111e-09	0.00262669
299.187	8.96097e-09	0.00262665
299.665	8.96156e-09	0.00262682
300.143	8.96092e-09	0.00262664
300.623	8.9612e-09	0.00262672
301.103	8.96122e-09	0.00262672
301.583	8.96135e-09	0.00262676
302.065	8.96135e-09	0.00262676
302.547	8.96123e-09	0.00262673
303.031	8.96132e-09	0.00262675
303.514	8.9611e-09	0.00262669
303.999	8.96104e-09	0.00262667
304.485	8.96121e-09	0.00262672
304.971	8.96124e-09	0.00262673
305.458	8.96142e-09	0.00262678
305.946	8.96157e-09	0.00262683
306.434	8.96117e-09	0.00262671
306.923	8.96117e-09	0.00262671
307.414	8.96095e-09	0.00262664
307.904	8.96112e-09	0.00262669
308.396	8.96117e-09	0.00262671
308.889	8.96114e-09	0.0026267
309.382	8.9612e-09	0.00262672
309.876	8.96118e-09	0.00262671
310.371	8.96122e-09	0.00262673
310.866	8.96087e-09	0.00262662
311.363	8.96101e-09	0.00262666
311.86	8.96132e-09	0.00262675
312.358	8.96107e-09	0.00262668
312.857	8.96114e-09	0.0026267
313.356	8.96095e-09	0.00262665
313.857	8.96067e-09	0.00262656
314.358	8.96107e-09	0.00262668
314.86	8.96126e-09	0.00262674
315.363	8.96114e-09	0.0026267
315.866	8.96108e-09	0.00262668
316.371	8.96112e-09	0.0026267
316.876	8.96088e-09	0.00262662
317.382	8.96106e-09	0.00262668
317.889	8.96124e-09	0.00262673
318.396	8.96112e-09	0.0026267
318.905	8.9612e-09	0.00262672
319.414	8.96138e-09	0.00262677
319.924	8.96132e-09	0.00262675
320.435	8.96108e-09	0.00262668
320.947	8.96085e-09	0.00262662
321.459	8.9613e-09	0.00262675
321.973	8.96137e-09	0.00262677
322.487	8.9613e-09	0.00262675
323.002	8.96151e-09	0.00262681
323.517	8.961e-09	0.00262666
324.034	8.96114e-09	0.0026267
324.551	8.96147e-09	0.0026268
325.07	8.96139e-09	0.00262677
325.589	8.96142e-09	0.00262678
326.109	8.96143e-09	0.00262679
326.63	8.96119e-09	0.00262672
327.151	8.96125e-09	0.00262673
327.674	8.96105e-09	0.00262667
328.197	8.96125e-09	0.00262673
328.721	8.96115e-09	0.0026267
329.246	8.96128e-09	0.00262674
329.772	8.96127e-09	0.00262674
330.298	8.9612e-09	0.00262672
330.826	8.9612e-09	0.00262672
331.354	8.96103e-09	0.00262667
331.883	8.96109e-09	0.00262669
332.413	8.96141e-09	0.00262678
332.944	8.9613e-09	0.00262675
333.475	8.96144e-09	0.00262679
334.008	8.96132e-09	0.00262675
334.541	8.96108e-09	0.00262668
335.076	8.96113e-09	0.0026267
335.611	8.96133e-09	0.00262676
336.147	8.96154e-09	0.00262682
336.683	8.96125e-09	0.00262673
337.221	8.96118e-09	0.00262671
337.759	8.96135e-09	0.00262676
338.299	8.961e-09	0.00262666
338.839	8.96124e-09	0.00262673
339.38	8.96109e-09	0.00262669
339.922	8.96109e-09	0.00262669
340.465	8.96132e-09	0.00262675
341.009	8.96121e-09	0.00262672
341.553	8.96118e-09	0.00262671
342.099	8.96107e-09	0.00262668
342.645	8.96128e-09	0.00262674
343.192	8.96137e-09	0.00262677
343.74	8.96155e-09	0.00262682
344.289	8.96133e-09	0.00262676
344.839	8.96128e-09	0.00262674
345.389	8.96128e-09	0.00262674
345.941	8.96116e-09	0.00262671
346.493	8.96112e-09	0.0026267
347.047	8.96144e-09	0.00262679
347.601	8.96139e-09	0.00262677
348.156	8.96115e-09	0.0026267
348.712	8.96132e-09	0.00262675
349.269	8.9609e-09	0.00262663
349.826	8.96116e-09	0.00262671
350.385	8.96087e-09	0.00262662
350.945	8.96121e-09	0.00262672
351.505	8.96108e-09	0.00262668
352.066	8.96108e-09	0.00262668
352.628	8.96144e-09	0.00262679
353.192	8.96096e-09	0.00262665
353.756	8.96108e-09	0.00262668
354.32	8.96114e-09	0.0026267
354.886	8.96128e-09	0.00262674
355.453	8.96119e-09	0.00262671
356.021	8.96125e-09	0.00262673
356.589	8.96117e-09	0.00262671
357.159	8.96091e-09	0.00262663
357.729	8.96123e-09	0.00262673
358.3	8.9616e-09	0.00262684
358.872	8.96121e-09	0.00262672
359.445	8.96088e-09	0.00262662
360.019	8.9612e-09	0.00262672
360.594	8.96073e-09	0.00262658
361.17	8.96137e-09	0.00262677
361.747	8.96136e-09	0.00262677
362.324	8.96104e-09	0.00262667
362.903	8.96122e-09	0.00262672
363.483	8.96108e-09	0.00262668
364.063	8.96092e-09	0.00262664
364.644	8.96122e-09	0.00262672
365.227	8.96101e-09	0.00262666
365.81	8.96094e-09	0.00262664
366.394	8.96141e-09	0.00262678
366.979	8.96127e-09	0.00262674
367.565	8.96136e-09	0.00262676
368.152	8.96096e-09	0.00262665
368.74	8.96107e-09	0.00262668
369.329	8.96091e-09	0.00262663
369.919	8.96103e-09	0.00262667
370.509	8.96129e-09	0.00262674
371.101	8.96096e-09	0.00262665
371.694	8.96123e-09	0.00262673
372.287	8.96112e-09	0.00262669
372.882	8.96118e-09	0.00262671
373.477	8.96118e-09	0.00262671
374.073	8.96135e-09	0.00262676
374.671	8.9612e-09	0.00262672
375.269	8.96102e-09	0.00262666
375.868	8.96136e-09	0.00262677
376.469	8.96125e-09	0.00262673
377.07	8.96092e-09	0.00262664
377.672	8.96143e-09	0.00262679
378.275	8.96144e-09	0.00262679
378.879	8.96109e-09	0.00262669
379.484	8.96158e-09	0.00262683
380.09	8.96119e-09	0.00262672
380.697	8.96085e-09	0.00262662
381.305	8.96114e-09	0.0026267
381.914	8.96125e-09	0.00262673
382.524	8.96125e-09	0.00262673
383.134	8.9613e-09	0.00262675
383.746	8.96148e-09	0.0026268
384.359	8.96098e-09	0.00262665
384.973	8.96155e-09	0.00262682
385.588	8.9614e-09	0.00262678
386.203	8.9611e-09	0.00262669
386.82	8.96137e-09	0.00262677
387.438	8.9612e-09	0.00262672
388.056	8.96126e-09	0.00262674
388.676	8.96107e-09	0.00262668
389.297	8.96132e-09	0.00262675
389.918	8.96128e-09	0.00262674
390.541	8.96113e-09	0.0026267
391.165	8.96137e-09	0.00262677
391.789	8.96117e-09	0.00262671
392.415	8.96096e-09	0.00262665
393.042	8.96113e-09	0.0026267
393.669	8.96114e-09	0.0026267
394.298	8.96124e-09	0.00262673
394.928	8.96145e-09	0.00262679
395.558	8.96127e-09	0.00262674
396.19	8.96128e-09	0.00262674
396.823	8.9611e-09	0.00262669
397.456	8.96117e-09	0.00262671
398.091	8.96128e-09	0.00262674
398.727	8.96117e-09	0.00262671
399.363	8.96138e-09	0.00262677
400.001	8.96116e-09	0.00262671
400.64	8.96133e-09	0.00262676
401.28	8.96141e-09	0.00262678
401.92	8.96108e-09	0.00262668
402.562	8.96138e-09	0.00262677
403.205	8.96112e-09	0.0026267
403.849	8.96114e-09	0.0026267
404.494	8.96125e-09	0.00262673
405.14	8.96124e-09	0.00262673
405.787	8.96115e-09	0.0026267
406.435	8.96118e-09	0.00262671
407.084	8.96142e-09	0.00262678
407.734	8.96147e-09	0.0026268
408.385	8.96125e-09	0.00262673
409.037	8.96117e-09	0.00262671
409.69	8.96098e-09	0.00262665
410.344	8.96093e-09	0.00262664
411	8.96133e-09	0.00262676
411.656	8.9613e-09	0.00262675
412.313	8.96141e-09	0.00262678
412.972	8.96142e-09	0.00262678
413.631	8.96118e-09	0.00262671
414.292	8.96086e-09	0.00262662
414.953	8.96077e-09	0.00262659
415.616	8.96109e-09	0.00262669
416.28	8.96104e-09	0.00262667
416.944	8.96113e-09	0.0026267
417.61	8.96139e-09	0.00262677
418.277	8.96096e-09	0.00262665
418.945	8.96142e-09	0.00262678
419.614	8.96126e-09	0.00262674
420.284	8.9611e-09	0.00262669
420.955	8.96126e-09	0.00262674
421.627	8.96091e-09	0.00262663
422.301	8.96117e-09	0.00262671
422.975	8.96121e-09	0.00262672
423.65	8.96123e-09	0.00262673
424.327	8.96131e-09	0.00262675
425.004	8.96115e-09	0.0026267
425.683	8.96153e-09	0.00262682
426.363	8.96116e-09	0.00262671
427.044	8.96111e-09	0.00262669
427.726	8.9611e-09	0.00262669
428.409	8.96062e-09	0.00262655
429.093	8.96116e-09	0.00262671
429.778	8.96145e-09	0.00262679
430.464	8.96114e-09	0.0026267
431.152	8.96154e-09	0.00262682
431.84	8.96117e-09	0.00262671
432.53	8.96111e-09	0.00262669
433.22	8.96083e-09	0.00262661
433.912	8.96141e-09	0.00262678
434.605	8.96112e-09	0.00262669
435.299	8.96089e-09	0.00262663
435.994	8.96145e-09	0.00262679
436.691	8.96124e-09	0.00262673
437.388	8.96131e-09	0.00262675
438.086	8.9613e-09	0.00262675
438.786	8.96081e-09	0.0026266
439.487	8.96119e-09	0.00262672
440.188	8.96134e-09	0.00262676
440.891	8.96151e-09	0.00262681
441.595	8.96111e-09	0.00262669
442.301	8.96126e-09	0.00262674
443.007	8.9615e-09	0.00262681
443.714	8.96108e-09	0.00262668
444.423	8.96125e-09	0.00262673
445.132	8.96158e-09	0.00262683
445.843	8.96092e-09	0.00262664
446.555	8.96149e-09	0.0026268
447.268	8.96113e-09	0.0026267
447.983	8.96106e-09	0.00262668
448.698	8.96126e-09	0.00262673
449.414	8.96127e-09	0.00262674
450.132	8.96146e-09	0.0026268
450.851	8.96118e-09	0.00262671
451.571	8.96132e-09	0.00262675
452.292	8.96107e-09	0.00262668
453.014	8.96108e-09	0.00262668
453.738	8.96134e-09	0.00262676
454.462	8.96108e-09	0.00262668
455.188	8.96152e-09	0.00262681
455.915	8.96137e-09	0.00262677
456.643	8.96062e-09	0.00262655
457.372	8.96101e-09	0.00262666
458.102	8.96115e-09	0.0026267
458.834	8.96103e-09	0.00262667
459.567	8.96138e-09	0.00262677
460.3	8.96115e-09	0.0026267
461.035	8.96118e-09	0.00262671
461.772	8.961e-09	0.00262666
462.509	8.96135e-09	0.00262676
463.248	8.96163e-09	0.00262684
463.987	8.96102e-09	0.00262667
464.728	8.96135e-09	0.00262676
465.47	8.96105e-09	0.00262667
466.214	8.96119e-09	0.00262672
466.958	8.96143e-09	0.00262678
467.704	8.96117e-09	0.00262671
468.451	8.96127e-09	0.00262674
469.199	8.96118e-09	0.00262671
469.948	8.96151e-09	0.00262681
470.698	8.96136e-09	0.00262677
471.45	8.96112e-09	0.00262669
472.203	8.96104e-09	0.00262667
472.957	8.96103e-09	0.00262667
473.712	8.96113e-09	0.0026267
474.469	8.96149e-09	0.0026268
475.226	8.96134e-09	0.00262676
475.985	8.96151e-09	0.00262681
476.745	8.96092e-09	0.00262664
477.507	8.96107e-09	0.00262668
478.269	8.96126e-09	0.00262673
479.033	8.96089e-09	0.00262663
479.798	8.96101e-09	0.00262666
480.564	8.96098e-09	0.00262665
481.331	8.9612e-09	0.00262672
482.1	8.96111e-09	0.00262669
482.87	8.961e-09	0.00262666
483.641	8.96126e-09	0.00262674
484.413	8.96094e-09	0.00262664
485.187	8.96123e-09	0.00262673
485.962	8.96113e-09	0.0026267
486.738	8.96102e-09	0.00262667
487.515	8.96107e-09	0.00262668
488.293	8.9609e-09	0.00262663
489.073	8.96137e-09	0.00262677
489.854	8.96148e-09	0.0026268
490.636	8.96102e-09	0.00262667
491.42	8.96144e-09	0.00262679
492.205	8.96074e-09	0.00262658
492.991	8.96127e-09	0.00262674
493.778	8.96144e-09	0.00262679
494.566	8.96117e-09	0.00262671
495.356	8.96146e-09	0.0026268
496.147	8.96114e-09	0.0026267
496.939	8.96125e-09	0.00262673
497.733	8.96111e-09	0.00262669
498.528	8.96122e-09	0.00262672
499.324	8.96124e-09	0.00262673
500.121	8.96115e-09	0.0026267
500.92	8.96156e-09	0.00262682
501.72	8.96098e-09	0.00262665
502.521	8.96143e-09	0.00262679
503.323	8.96112e-09	0.00262669
504.127	8.96086e-09	0.00262662
504.932	8.9614e-09	0.00262678
505.738	8.96118e-09	0.00262671
506.546	8.96124e-09	0.00262673
507.355	8.96141e-09	0.00262678
508.165	8.96122e-09	0.00262672
508.977	8.96129e-09	0.00262674
509.789	8.96098e-09	0.00262665
510.603	8.96139e-09	0.00262677
511.419	8.96131e-09	0.00262675
512.235	8.96078e-09	0.0026266
513.053	8.96142e-09	0.00262678
513.873	8.96102e-09	0.00262666
514.693	8.96115e-09	0.0026267
515.515	8.96139e-09	0.00262677
516.338	8.96117e-09	0.00262671
517.163	8.96138e-09	0.00262677
517.989	8.96139e-09	0.00262678
518.816	8.9614e-09	0.00262678
519.644	8.96116e-09	0.00262671
520.474	8.96101e-09	0.00262666
521.305	8.9613e-09	0.00262675
522.138	8.96092e-09	0.00262664
522.972	8.96145e-09	0.00262679
523.807	8.96137e-09	0.00262677
524.643	8.96076e-09	0.00262659
525.481	8.9614e-09	0.00262678
526.32	8.96107e-09	0.00262668
527.16	8.96111e-09	0.00262669
528.002	8.96137e-09	0.00262677
528.845	8.96118e-09	0.00262671
529.69	8.96112e-09	0.00262669
530.536	8.96094e-09	0.00262664
531.383	8.96125e-09	0.00262673
532.232	8.96148e-09	0.0026268
533.081	8.96126e-09	0.00262674
533.933	8.96158e-09	0.00262683
534.785	8.96107e-09	0.00262668
535.639	8.96133e-09	0.00262676
536.495	8.96139e-09	0.00262677
537.351	8.96093e-09	0.00262664
538.209	8.96116e-09	0.00262671
539.069	8.96106e-09	0.00262668
539.93	8.9612e-09	0.00262672
540.792	8.9613e-09	0.00262675
541.655	8.96124e-09	0.00262673
542.52	8.96112e-09	0.0026267
543.387	8.96086e-09	0.00262662
544.254	8.9615e-09	0.00262681
545.124	8.96133e-09	0.00262676
545.994	8.96098e-09	0.00262665
546.866	8.96156e-09	0.00262682
547.739	8.96111e-09	0.00262669
548.614	8.96145e-09	0.00262679
549.49	8.96099e-09	0.00262666
550.367	8.96144e-09	0.00262679
551.246	8.96133e-09	0.00262676
552.127	8.96127e-09	0.00262674
553.008	8.9613e-09	0.00262675
553.891	8.96074e-09	0.00262658
554.776	8.96111e-09	0.00262669
555.662	8.96129e-09	0.00262675
556.549	8.96092e-09	0.00262664
557.438	8.9613e-09	0.00262675
558.328	8.96136e-09	0.00262677
559.219	8.96087e-09	0.00262662
560.112	8.9612e-09	0.00262672
561.007	8.96081e-09	0.0026266
561.903	8.96103e-09	0.00262667
562.8	8.96104e-09	0.00262667
563.699	8.96126e-09	0.00262673
564.599	8.96125e-09	0.00262673
565.5	8.96077e-09	0.00262659
566.404	8.9612e-09	0.00262672
567.308	8.96105e-09	0.00262667
568.214	8.96126e-09	0.00262674
569.121	8.96147e-09	0.0026268
570.03	8.96107e-09	0.00262668
570.94	8.96138e-09	0.00262677
571.852	8.9612e-09	0.00262672
572.765	8.96105e-09	0.00262667
573.68	8.96086e-09	0.00262662
574.596	8.96119e-09	0.00262671
575.514	8.96133e-09	0.00262676
576.433	8.96104e-09	0.00262667
577.353	8.96107e-09	0.00262668
578.275	8.96132e-09	0.00262675
579.198	8.96081e-09	0.0026266
580.123	8.96164e-09	0.00262685
581.05	8.96138e-09	0.00262677
581.978	8.96119e-09	0.00262672
582.907	8.96143e-09	0.00262678
583.838	8.96121e-09	0.00262672
584.77	8.96128e-09	0.00262674
585.704	8.96106e-09	0.00262668
586.639	8.96152e-09	0.00262681
587.576	8.96129e-09	0.00262674
588.514	8.96139e-09	0.00262677
589.454	8.96147e-09	0.0026268
590.395	8.96108e-09	0.00262668
591.338	8.96117e-09	0.00262671
592.282	8.96103e-09	0.00262667
593.228	8.96109e-09	0.00262669
594.175	8.96109e-09	0.00262668
595.124	8.96127e-09	0.00262674
596.075	8.96111e-09	0.00262669
597.026	8.96115e-09	0.0026267
597.98	8.96109e-09	0.00262669
598.935	8.96136e-09	0.00262677
599.891	8.96132e-09	0.00262675
600.849	8.96133e-09	0.00262676
601.809	8.96146e-09	0.00262679
602.77	8.9608e-09	0.0026266
603.732	8.96134e-09	0.00262676
604.696	8.96116e-09	0.00262671
605.662	8.96121e-09	0.00262672
606.629	8.96159e-09	0.00262683
607.598	8.96129e-09	0.00262674
608.568	8.96127e-09	0.00262674
609.54	8.9611e-09	0.00262669
610.513	8.96115e-09	0.0026267
611.488	8.96099e-09	0.00262666
612.464	8.96139e-09	0.00262678
613.442	8.96128e-09	0.00262674
614.422	8.96116e-09	0.00262671
615.403	8.9612e-09	0.00262672
616.386	8.96123e-09	0.00262673
617.37	8.96114e-09	0.0026267
618.356	8.96142e-09	0.00262678
619.344	8.96127e-09	0.00262674
620.333	8.96113e-09	0.0026267
621.323	8.96158e-09	0.00262683
622.315	8.96138e-09	0.00262677
623.309	8.96125e-09	0.00262673
624.304	8.96117e-09	0.00262671
625.301	8.96134e-09	0.00262676
626.3	8.96135e-09	0.00262676
627.3	8.96115e-09	0.0026267
628.302	8.96146e-09	0.00262679
629.305	8.96097e-09	0.00262665
630.31	8.96097e-09	0.00262665
631.316	8.96107e-09	0.00262668
632.325	8.96124e-09	0.00262673
633.334	8.96117e-09	0.00262671
634.346	8.96141e-09	0.00262678
635.359	8.9612e-09	0.00262672
636.373	8.96081e-09	0.00262661
637.389	8.96114e-09	0.0026267
638.407	8.9613e-09	0.00262675
639.427	8.96122e-09	0.00262672
640.448	8.96135e-09	0.00262676
641.47	8.96124e-09	0.00262673
642.495	8.96088e-09	0.00262663
643.521	8.96118e-09	0.00262671
644.548	8.96095e-09	0.00262665
645.578	8.96088e-09	0.00262662
646.609	8.96112e-09	0.00262669
647.641	8.96099e-09	0.00262666
648.675	8.96116e-09	0.00262671
649.711	8.96103e-09	0.00262667
650.749	8.96086e-09	0.00262662
651.788	8.96095e-09	0.00262664
652.829	8.96141e-09	0.00262678
653.871	8.96152e-09	0.00262681
654.915	8.96103e-09	0.00262667
655.961	8.96119e-09	0.00262671
657.009	8.96137e-09	0.00262677
658.058	8.96117e-09	0.00262671
659.109	8.96093e-09	0.00262664
660.161	8.9614e-09	0.00262678
661.215	8.96123e-09	0.00262673
662.271	8.96129e-09	0.00262675
663.329	8.96137e-09	0.00262677
664.388	8.96108e-09	0.00262668
665.449	8.96079e-09	0.0026266
666.512	8.96111e-09	0.00262669
667.576	8.96113e-09	0.0026267
668.642	8.96092e-09	0.00262664
669.71	8.96142e-09	0.00262678
670.779	8.96136e-09	0.00262677
671.85	8.96113e-09	0.0026267
672.923	8.96122e-09	0.00262672
673.998	8.96117e-09	0.00262671
675.074	8.96131e-09	0.00262675
676.152	8.96142e-09	0.00262678
677.232	8.96136e-09	0.00262677
678.313	8.96109e-09	0.00262668
679.396	8.96112e-09	0.0026267
680.481	8.96128e-09	0.00262674
681.568	8.96143e-09	0.00262679
682.656	8.96131e-09	0.00262675
683.746	8.96118e-09	0.00262671
684.838	8.96106e-09	0.00262668
685.932	8.96119e-09	0.00262671
687.027	8.96128e-09	0.00262674
688.124	8.96108e-09	0.00262668
689.223	8.9614e-09	0.00262678
690.324	8.96135e-09	0.00262676
691.426	8.96143e-09	0.00262679
692.53	8.96148e-09	0.0026268
693.636	8.9614e-09	0.00262678
694.744	8.96096e-09	0.00262665
695.853	8.96104e-09	0.00262667
696.964	8.96133e-09	0.00262676
698.077	8.96132e-09	0.00262675
699.192	8.96109e-09	0.00262669
700.308	8.96144e-09	0.00262679
701.427	8.96107e-09	0.00262668
702.547	8.96089e-09	0.00262663
703.669	8.9616e-09	0.00262683
704.792	8.96115e-09	0.0026267
705.918	8.96105e-09	0.00262668
707.045	8.9614e-09	0.00262678
708.174	8.96105e-09	0.00262668
709.305	8.96114e-09	0.0026267
710.438	8.96124e-09	0.00262673
711.572	8.96124e-09	0.00262673
712.708	8.9611e-09	0.00262669
713.847	8.96146e-09	0.00262679
714.986	8.96147e-09	0.0026268
716.128	8.96119e-09	0.00262671
717.272	8.96116e-09	0.00262671
718.417	8.96119e-09	0.00262671
719.564	8.96112e-09	0.0026267
720.713	8.96145e-09	0.00262679
721.864	8.96155e-09	0.00262682
723.017	8.96129e-09	0.00262674
724.172	8.96117e-09	0.00262671
725.328	8.96115e-09	0.0026267
726.486	8.96135e-09	0.00262676
727.646	8.96136e-09	0.00262676
728.808	8.96115e-09	0.0026267
729.972	8.96108e-09	0.00262668
731.138	8.96137e-09	0.00262677
732.305	8.96129e-09	0.00262674
733.475	8.96117e-09	0.00262671
734.646	8.96107e-09	0.00262668
735.819	8.96125e-09	0.00262673
736.994	8.96094e-09	0.00262664
738.171	8.96117e-09	0.00262671
739.35	8.96124e-09	0.00262673
740.53	8.96094e-09	0.00262664
741.713	8.96103e-09	0.00262667
742.897	8.96127e-09	0.00262674
744.084	8.96112e-09	0.00262669
745.272	8.96112e-09	0.00262669
746.462	8.96133e-09	0.00262676
747.654	8.96068e-09	0.00262657
748.848	8.96084e-09	0.00262661
750.044	8.96083e-09	0.00262661
751.241	8.96119e-09	0.00262671
752.441	8.9611e-09	0.00262669
753.643	8.96114e-09	0.0026267
754.846	8.96105e-09	0.00262668
756.051	8.96088e-09	0.00262662
757.259	8.96098e-09	0.00262665
758.468	8.96119e-09	0.00262671
759.679	8.96134e-09	0.00262676
760.892	8.96111e-09	0.00262669
762.107	8.96121e-09	0.00262672
763.324	8.96126e-09	0.00262674
764.543	8.96136e-09	0.00262677
765.764	8.96125e-09	0.00262673
766.987	8.96134e-09	0.00262676
768.212	8.96127e-09	0.00262674
769.438	8.96152e-09	0.00262681
770.667	8.96139e-09	0.00262677
771.898	8.96098e-09	0.00262666
773.13	8.96113e-09	0.0026267
774.365	8.96086e-09	0.00262662
775.602	8.96138e-09	0.00262677
776.84	8.96154e-09	0.00262682
778.081	8.96123e-09	0.00262673
779.323	8.96131e-09	0.00262675
780.568	8.96123e-09	0.00262673
781.814	8.96099e-09	0.00262666
783.063	8.96101e-09	0.00262666
784.313	8.96112e-09	0.00262669
785.565	8.96117e-09	0.00262671
786.82	8.961e-09	0.00262666
788.076	8.96133e-09	0.00262676
789.335	8.96138e-09	0.00262677
790.595	8.96122e-09	0.00262672
791.858	8.96132e-09	0.00262675
793.122	8.96134e-09	0.00262676
794.389	8.96104e-09	0.00262667
795.657	8.96147e-09	0.0026268
796.928	8.96103e-09	0.00262667
798.2	8.96097e-09	0.00262665
799.475	8.95987e-09	0.00262633
800.752	8.81345e-09	0.00258341
802.03	7.66838e-09	0.00224777
803.311	6.84424e-09	0.00200619
804.594	6.7922e-09	0.00199094
805.879	6.79217e-09	0.00199093
807.166	6.79192e-09	0.00199086
808.455	6.79173e-09	0.0019908
809.746	6.79133e-09	0.00199068
811.039	6.79187e-09	0.00199084
812.334	6.79197e-09	0.00199087
813.631	6.79215e-09	0.00199092
814.93	6.79183e-09	0.00199083
816.231	6.79217e-09	0.00199093
817.535	6.79173e-09	0.0019908
818.84	6.79198e-09	0.00199087
820.148	6.79216e-09	0.00199093
821.458	6.79188e-09	0.00199085
822.769	6.79194e-09	0.00199086
824.083	6.79194e-09	0.00199086
825.399	6.79201e-09	0.00199088
826.717	6.79219e-09	0.00199094
828.037	6.79189e-09	0.00199085
829.36	6.79179e-09	0.00199082
830.684	6.79194e-09	0.00199086
832.011	6.79206e-09	0.0019909
833.339	6.79179e-09	0.00199082
834.67	6.79184e-09	0.00199083
836.003	6.79163e-09	0.00199077
837.338	6.79174e-09	0.0019908
838.675	6.79186e-09	0.00199084
840.014	6.79144e-09	0.00199071
841.356	6.79172e-09	0.0019908
842.699	6.79193e-09	0.00199086
844.045	6.79204e-09	0.00199089
845.393	6.79165e-09	0.00199078
846.743	6.79183e-09	0.00199083
848.095	6.79174e-09	0.0019908
849.449	6.7916e-09	0.00199076
850.805	6.79162e-09	0.00199077
852.164	6.7918e-09	0.00199082
853.525	6.79176e-09	0.00199081
854.888	6.79184e-09	0.00199083
856.253	6.79207e-09	0.0019909
857.62	6.79176e-09	0.00199081
858.99	6.79196e-09	0.00199087
860.361	6.79176e-09	0.00199081
861.735	6.79185e-09	0.00199084
863.111	6.79143e-09	0.00199071
864.49	6.79172e-09	0.0019908
865.87	6.7917e-09	0.00199079
867.253	6.79186e-09	0.00199084
868.638	6.79197e-09	0.00199087
870.025	6.79178e-09	0.00199081
871.414	6.79129e-09	0.00199067
872.806	6.79186e-09	0.00199084
874.199	6.79211e-09	0.00199091
875.595	6.79182e-09	0.00199083
876.994	6.79162e-09	0.00199077
878.394	6.79165e-09	0.00199078
879.797	6.79167e-09	0.00199078
881.202	6.7918e-09	0.00199082
882.609	6.79183e-09	0.00199083
884.018	6.79152e-09	0.00199074
885.43	6.79164e-09	0.00199077
886.844	6.79174e-09	0.0019908
888.26	6.79198e-09	0.00199087
889.678	6.79204e-09	0.00199089
891.099	6.79176e-09	0.00199081
892.522	6.79196e-09	0.00199087
893.947	6.79126e-09	0.00199066
895.375	6.79168e-09	0.00199079
896.805	6.79198e-09	0.00199087
898.237	6.79202e-09	0.00199089
899.671	6.79205e-09	0.00199089
901.108	6.79162e-09	0.00199077
902.547	6.79179e-09	0.00199082
903.988	6.79187e-09	0.00199084
905.432	6.7919e-09	0.00199085
906.877	6.79176e-09	0.00199081
908.326	6.79127e-09	0.00199067
909.776	6.79161e-09	0.00199077
911.229	6.79212e-09	0.00199091
912.684	6.79187e-09	0.00199084
914.141	6.79198e-09	0.00199087
915.601	6.79156e-09	0.00199075
917.063	6.79184e-09	0.00199083
918.528	6.79182e-09	0.00199083
919.994	6.7918e-09	0.00199082
921.464	6.79183e-09	0.00199083
922.935	6.79161e-09	0.00199077
924.409	6.79179e-09	0.00199082
925.885	6.79212e-09	0.00199092
927.363	6.79169e-09	0.00199079
928.844	6.79173e-09	0.0019908
930.328	6.79199e-09	0.00199088
931.813	6.79178e-09	0.00199081
933.301	6.79194e-09	0.00199086
934.792	6.79184e-09	0.00199083
936.284	6.79179e-09	0.00199082
937.779	6.79189e-09	0.00199085
939.277	6.79202e-09	0.00199088
940.777	6.79158e-09	0.00199076
942.279	6.7915e-09	0.00199073
943.784	6.79194e-09	0.00199086
945.291	6.79189e-09	0.00199085
946.8	6.79172e-09	0.0019908
948.312	6.79202e-09	0.00199089
949.827	6.79192e-09	0.00199086
951.343	6.79196e-09	0.00199087
952.863	6.79163e-09	0.00199077
954.384	6.79193e-09	0.00199086
955.908	6.79161e-09	0.00199076
957.435	6.79206e-09	0.0019909
958.964	6.7922e-09	0.00199094
960.495	6.79164e-09	0.00199078
962.029	6.79195e-09	0.00199087
963.565	6.79195e-09	0.00199086
965.104	6.79211e-09	0.00199091
966.645	6.79191e-09	0.00199085
968.188	6.792e-09	0.00199088
969.734	6.79192e-09	0.00199086
971.283	6.79197e-09	0.00199087
972.834	6.79196e-09	0.00199087
974.387	6.79204e-09	0.00199089
975.943	6.79178e-09	0.00199082
977.502	6.79184e-09	0.00199083
979.063	6.7919e-09	0.00199085
980.626	6.79217e-09	0.00199093
982.192	6.79197e-09	0.00199087
983.761	6.7919e-09	0.00199085
985.332	6.79211e-09	0.00199091
986.905	6.79155e-09	0.00199075
988.481	6.79173e-09	0.0019908
990.059	6.79167e-09	0.00199078
991.64	6.79215e-09	0.00199092
993.224	6.79205e-09	0.00199089
994.81	6.79204e-09	0.00199089
996.399	6.79157e-09	0.00199075
997.99	6.79208e-09	0.0019909
999.583	6.79191e-09	0.00199085
1001.18	6.79195e-09	0.00199087
1002.78	6.79179e-09	0.00199082
1004.38	6.79171e-09	0.00199079
1005.98	6.79189e-09	0.00199085
1007.59	6.79198e-09	0.00199087
1009.2	6.79177e-09	0.00199081
1010.81	6.79201e-09	0.00199088
1012.42	6.79193e-09	0.00199086
1014.04	6.79198e-09	0.00199087
1015.66	6.79173e-09	0.0019908
1017.28	6.79216e-09	0.00199093
1018.91	6.79183e-09	0.00199083
1020.53	6.79192e-09	0.00199086
1022.16	6.79176e-09	0.00199081
1023.8	6.79177e-09	0.00199081
1025.43	6.79201e-09	0.00199088
1027.07	6.79193e-09	0.00199086
1028.71	6.79196e-09	0.00199087
1030.35	6.7917e-09	0.00199079
1032	6.79158e-09	0.00199076
1033.64	6.79174e-09	0.0019908
1035.29	6.79206e-09	0.0019909
1036.95	6.79194e-09	0.00199086
1038.6	6.79146e-09	0.00199072
1040.26	6.79168e-09	0.00199079
1041.92	6.79171e-09	0.0019908
1043.59	6.79191e-09	0.00199085
1045.25	6.79182e-09	0.00199083
1046.92	6.79167e-09	0.00199078
1048.59	6.79183e-09	0.00199083
1050.27	6.79208e-09	0.0019909
1051.95	6.7916e-09	0.00199076
1053.63	6.79186e-09	0.00199084
1055.31	6.79186e-09	0.00199084
1056.99	6.79148e-09	0.00199073
1058.68	6.79164e-09	0.00199077
1060.37	6.79168e-09	0.00199079
1062.07	6.79179e-09	0.00199082
1063.76	6.79182e-09	0.00199083
1065.46	6.79161e-09	0.00199077
1067.16	6.79185e-09	0.00199084
1068.87	6.79199e-09	0.00199088
1070.57	6.79182e-09	0.00199083
1072.28	6.79207e-09	0.0019909
1073.99	6.79162e-09	0.00199077
1075.71	6.79166e-09	0.00199078
1077.43	6.7918e-09	0.00199082
1079.15	6.79181e-09	0.00199082
1080.87	6.7919e-09	0.00199085
1082.6	6.79157e-09	0.00199075
1084.33	6.7919e-09	0.00199085
1086.06	6.79184e-09	0.00199083
1087.79	6.79205e-09	0.00199089
1089.53	6.79193e-09	0.00199086
1091.27	6.79136e-09	0.00199069
[truncated: 525 more rows]
